# Supplementary material for: Neonicotinoid insecticides hinder the pupation and metamorphosis into adults in a crabronid wasp
Source: Sci Rep. 2020 Apr 27;10:7077. doi: 10.1038/s41598-020-63958-w (PMC7184726; doi:10.1038/s41598-020-63958-w)
Supplement: Supplementary file 1 — Supplementary information. [file 41598_2020_63958_MOESM1_ESM.xlsx]

## Sheet: List1
Title: Neonicotinoid insecticides hinder the pupation and metamorphosis into adults in a crabronid wasp
Authors: Petr Heneberg, Petr Bogusch, Alena Astapenková, Milan Řezáč
Supplementary Table S1
Plate (treatment; No. of the plate)	Row	Column	Sampling site	Pupation (day in April)	Metamorphosis to adults (day in April)	Death (day in April)
H2O 3/3	A	1	Dlouhopolský	5	15	-
H2O 3/3	A	2	Dlouhopolský	5	15	-
H2O 3/3	A	3	Dlouhopolský	5	14	-
H2O 3/3	A	4	Dlouhopolský	4	14	-
H2O 3/3	A	5	Dlouhopolský	5	14	-
H2O 3/3	A	6	Dlouhopolský	5	15	-
H2O 3/3	A	7	Dlouhopolský	6	-	18
H2O 3/3	A	8	Proudnice	6	15	-
H2O 3/3	A	9	Proudnice	-	-	16
H2O 3/3	A	10	Proudnice	5	14	-
H2O 3/3	A	11	Bytíz	-	-	14
H2O 3/3	A	12	Bytíz	6	16	-
H2O 3/3	B	1	Dlouhopolský	5	14	-
H2O 3/3	B	2	Dlouhopolský	5	14	-
H2O 3/3	B	3	Dlouhopolský	-	-	16
H2O 3/3	B	4	Dlouhopolský	5	14	-
H2O 3/3	B	5	Dlouhopolský	-	-	16
H2O 3/3	B	6	Dlouhopolský	5	15	-
H2O 3/3	B	7	Dlouhopolský	-	-	15
H2O 3/3	B	8	Proudnice	6	16	-
H2O 3/3	B	9	Proudnice	6	17	-
H2O 3/3	B	10	Proudnice	6	16	-
H2O 3/3	B	11	Bytíz	4	14	-
H2O 3/3	B	12	Bytíz	5	14	-
H2O 3/3	C	1	Dlouhopolský	5	14	-
H2O 3/3	C	2	Dlouhopolský	4	14	-
H2O 3/3	C	3	Dlouhopolský	-	-	8
H2O 3/3	C	4	Dlouhopolský	5	14	-
H2O 3/3	C	5	Dlouhopolský	5	14	-
H2O 3/3	C	6	Dlouhopolský	5	15	-
H2O 3/3	C	7	Dlouhopolský	6	15	-
H2O 3/3	C	8	Proudnice	6	16	-
H2O 3/3	C	9	Proudnice	6	15	-
H2O 3/3	C	10	Proudnice	6	15	-
H2O 3/3	C	11	Bytíz	-	-	15
H2O 3/3	C	12	Bytíz	6	16	-
H2O 3/3	D	1	Dlouhopolský	5	15	-
H2O 3/3	D	2	Dlouhopolský	7	-	16
H2O 3/3	D	3	Dlouhopolský	-	-	14
H2O 3/3	D	4	Dlouhopolský	4	14	-
H2O 3/3	D	5	Dlouhopolský	5	14	-
H2O 3/3	D	6	Dlouhopolský	5	14	-
H2O 3/3	D	7	Dlouhopolský	-	-	14
H2O 3/3	D	8	Proudnice	7	17	-
H2O 3/3	D	9	Proudnice	6	15	-
H2O 3/3	D	10	Proudnice	6	14	-
H2O 3/3	D	11	Bytíz	5	14	-
H2O 3/3	D	12	Bytíz	5	15	-
H2O 3/3	E	1	Dlouhopolský	5	15	-
H2O 3/3	E	2	Dlouhopolský	-	-	14
H2O 3/3	E	3	Dlouhopolský	5	14	-
H2O 3/3	E	4	Dlouhopolský	5	14	-
H2O 3/3	E	5	Dlouhopolský	-	-	14
H2O 3/3	E	6	Dlouhopolský	5	16	-
H2O 3/3	E	7	Dlouhopolský	5	14	-
H2O 3/3	E	8	Proudnice	5	14	-
H2O 3/3	E	9	Proudnice	6	16	-
H2O 3/3	E	10	Proudnice	6	16	-
H2O 3/3	E	11	Bytíz	4	14	-
H2O 3/3	E	12	Bytíz	4	14	-
H2O 3/3	F	1	Dlouhopolský	5	14	-
H2O 3/3	F	2	Dlouhopolský	5	16	-
H2O 3/3	F	3	Dlouhopolský	5	15	-
H2O 3/3	F	4	Dlouhopolský	4	14	-
H2O 3/3	F	5	Dlouhopolský	5	14	-
H2O 3/3	F	6	Dlouhopolský	5	14	-
H2O 3/3	F	7	Dlouhopolský	5	-	18
H2O 3/3	F	8	Proudnice	6	16	-
H2O 3/3	F	9	Proudnice	7	17	-
H2O 3/3	F	10	Proudnice	6	15	-
H2O 3/3	F	11	Bytíz	-	-	15
H2O 3/3	F	12	Bytíz	-	-	10
H2O 3/3	G	1	Dlouhopolský	-	-	14
H2O 3/3	G	2	Dlouhopolský	5	15	-
H2O 3/3	G	3	Dlouhopolský	4	14	-
H2O 3/3	G	4	Dlouhopolský	5	16	-
H2O 3/3	G	5	Dlouhopolský	5	14	-
H2O 3/3	G	6	Dlouhopolský	5	15	-
H2O 3/3	G	7	Dlouhopolský	5	15	-
H2O 3/3	G	8	Proudnice	-	-	16
H2O 3/3	G	9	Proudnice	-	-	14
H2O 3/3	G	10	Proudnice	-	-	9
H2O 3/3	G	11	Bytíz	4	14	-
H2O 3/3	G	12	Bytíz	-	-	15
H2O 3/3	H	1	Dlouhopolský	5	15	-
H2O 3/3	H	2	Dlouhopolský	5	14	-
H2O 3/3	H	3	Dlouhopolský	5	14	-
H2O 3/3	H	4	Dlouhopolský	-	-	16
H2O 3/3	H	5	Dlouhopolský	-	-	14
H2O 3/3	H	6	Dlouhopolský	5	15	-
H2O 3/3	H	7	Dlouhopolský	-	-	9
H2O 3/3	H	8	Proudnice	-	-	14
H2O 3/3	H	9	Proudnice	5	14	-
H2O 3/3	H	10	Proudnice	6	16	-
H2O 3/3	H	11	Bytíz	-	-	14
H2O 3/3	H	12	Bytíz	5	15	-
H2O 2/3	A	1	Dlouhopolský	5	14	-
H2O 2/3	A	2	Dlouhopolský	5	14	-
H2O 2/3	A	3	Dlouhopolský	4	14	-
H2O 2/3	A	4	Dlouhopolský	5	15	-
H2O 2/3	A	5	Dlouhopolský	5	15	-
H2O 2/3	A	6	Dlouhopolský	5	14	-
H2O 2/3	A	7	Dlouhopolský	-	-	15
H2O 2/3	A	8	Proudnice	6	15	-
H2O 2/3	A	9	Proudnice	5	14	-
H2O 2/3	A	10	Proudnice	6	15	-
H2O 2/3	A	11	Bytíz	6	14	-
H2O 2/3	A	12	Bytíz	5	15	-
H2O 2/3	B	1	Dlouhopolský	5	14	-
H2O 2/3	B	2	Dlouhopolský	5	15	-
H2O 2/3	B	3	Dlouhopolský	4	-	16
H2O 2/3	B	4	Dlouhopolský	4	14	-
H2O 2/3	B	5	Dlouhopolský	5	14	-
H2O 2/3	B	6	Dlouhopolský	-	-	15
H2O 2/3	B	7	Dlouhopolský	5	-	9
H2O 2/3	B	8	Proudnice	-	-	15
H2O 2/3	B	9	Proudnice	5	15	-
H2O 2/3	B	10	Proudnice	6	14	-
H2O 2/3	B	11	Bytíz	5	14	-
H2O 2/3	B	12	Bytíz	5	14	-
H2O 2/3	C	1	Dlouhopolský	5	14	-
H2O 2/3	C	2	Dlouhopolský	5	14	-
H2O 2/3	C	3	Dlouhopolský	6	16	-
H2O 2/3	C	4	Dlouhopolský	5	15	-
H2O 2/3	C	5	Dlouhopolský	5	14	-
H2O 2/3	C	6	Dlouhopolský	5	15	-
H2O 2/3	C	7	Dlouhopolský	5	14	-
H2O 2/3	C	8	Proudnice	5	14	-
H2O 2/3	C	9	Proudnice	6	16	-
H2O 2/3	C	10	Proudnice	6	15	-
H2O 2/3	C	11	Bytíz	5	14	-
H2O 2/3	C	12	Bytíz	5	14	-
H2O 2/3	D	1	Dlouhopolský	5	15	-
H2O 2/3	D	2	Dlouhopolský	5	15	-
H2O 2/3	D	3	Dlouhopolský	5	15	-
H2O 2/3	D	4	Dlouhopolský	5	14	-
H2O 2/3	D	5	Dlouhopolský	5	14	-
H2O 2/3	D	6	Dlouhopolský	5	15	-
H2O 2/3	D	7	Dlouhopolský	-	-	9
H2O 2/3	D	8	Proudnice	6	15	-
H2O 2/3	D	9	Proudnice	6	16	-
H2O 2/3	D	10	Proudnice	6	15	-
H2O 2/3	D	11	Bytíz	5	14	-
H2O 2/3	D	12	Bytíz	5	14	-
H2O 2/3	E	1	Dlouhopolský	5	14	-
H2O 2/3	E	2	Dlouhopolský	5	14	-
H2O 2/3	E	3	Dlouhopolský	-	-	14
H2O 2/3	E	4	Dlouhopolský	5	14	-
H2O 2/3	E	5	Dlouhopolský	-	-	8
H2O 2/3	E	6	Dlouhopolský	5	15	-
H2O 2/3	E	7	Dlouhopolský	5	14	-
H2O 2/3	E	8	Proudnice	6	17	-
H2O 2/3	E	9	Proudnice	6	15	-
H2O 2/3	E	10	Proudnice	6	14	-
H2O 2/3	E	11	Bytíz	-	-	15
H2O 2/3	E	12	Bytíz	4	14	-
H2O 2/3	F	1	Dlouhopolský	5	14	-
H2O 2/3	F	2	Dlouhopolský	5	15	-
H2O 2/3	F	3	Dlouhopolský	5	14	-
H2O 2/3	F	4	Dlouhopolský	5	14	-
H2O 2/3	F	5	Dlouhopolský	5	16	-
H2O 2/3	F	6	Dlouhopolský	5	15	-
H2O 2/3	F	7	Dlouhopolský	5	-	18
H2O 2/3	F	8	Proudnice	6	18	-
H2O 2/3	F	9	Proudnice	5	14	-
H2O 2/3	F	10	Proudnice	6	15	-
H2O 2/3	F	11	Bytíz	5	15	-
H2O 2/3	F	12	Bytíz	6	15	-
H2O 2/3	G	1	Dlouhopolský	5	15	-
H2O 2/3	G	2	Dlouhopolský	5	14	-
H2O 2/3	G	3	Dlouhopolský	5	-	16
H2O 2/3	G	4	Dlouhopolský	5	15	-
H2O 2/3	G	5	Dlouhopolský	-	-	10
H2O 2/3	G	6	Dlouhopolský	5	15	-
H2O 2/3	G	7	Dlouhopolský	5	15	-
H2O 2/3	G	8	Proudnice	6	15	-
H2O 2/3	G	9	Proudnice	6	-	16
H2O 2/3	G	10	Proudnice	-	-	15
H2O 2/3	G	11	Bytíz	5	15	-
H2O 2/3	G	12	Bytíz	5	16	-
H2O 2/3	H	1	Dlouhopolský	-	-	15
H2O 2/3	H	2	Dlouhopolský	5	15	-
H2O 2/3	H	3	Dlouhopolský	5	14	-
H2O 2/3	H	4	Dlouhopolský	4	14	-
H2O 2/3	H	5	Dlouhopolský	5	14	-
H2O 2/3	H	6	Dlouhopolský	5	15	-
H2O 2/3	H	7	Dlouhopolský	5	14	-
H2O 2/3	H	8	Proudnice	6	15	-
H2O 2/3	H	9	Proudnice	6	15	-
H2O 2/3	H	10	Proudnice	5	14	-
H2O 2/3	H	11	Bytíz	4	14	-
H2O 2/3	H	12	Bytíz	6	15	-
H2O 1/3 + Thiabendazole	A	1	Dlouhopolský	5	14	-
H2O 1/3 + Thiabendazole	A	2	Dlouhopolský	6	16	-
H2O 1/3 + Thiabendazole	A	3	Dlouhopolský	6	15	-
H2O 1/3 + Thiabendazole	A	4	Dlouhopolský	6	15	-
H2O 1/3 + Thiabendazole	A	5	Dlouhopolský	6	15	-
H2O 1/3 + Thiabendazole	A	6	Dlouhopolský	7	-	16
H2O 1/3 + Thiabendazole	A	7	Dlouhopolský	5	14	-
H2O 1/3 + Thiabendazole	A	8	Proudnice	6	16	-
H2O 1/3 + Thiabendazole	A	9	Proudnice	7	-	16
H2O 1/3 + Thiabendazole	A	10	Proudnice	5	14	-
H2O 1/3 + Thiabendazole	A	11	Bytíz	-	-	14
H2O 1/3 + Thiabendazole	A	12	Bytíz	5	15	-
H2O 1/3 + Thiabendazole	B	1	Dlouhopolský	6	17	-
H2O 1/3 + Thiabendazole	B	2	Dlouhopolský	6	15	-
H2O 1/3 + Thiabendazole	B	3	Dlouhopolský	5	14	-
H2O 1/3 + Thiabendazole	B	4	Dlouhopolský	4	14	-
H2O 1/3 + Thiabendazole	B	5	Dlouhopolský	5	15	-
H2O 1/3 + Thiabendazole	B	6	Dlouhopolský	5	14	-
H2O 1/3 + Thiabendazole	B	7	Dlouhopolský	5	15	-
H2O 1/3 + Thiabendazole	B	8	Proudnice	5	14	-
H2O 1/3 + Thiabendazole	B	9	Proudnice	6	16	-
H2O 1/3 + Thiabendazole	B	10	Proudnice	6	16	-
H2O 1/3 + Thiabendazole	B	11	Bytíz	-	-	14
H2O 1/3 + Thiabendazole	B	12	Bytíz	6	15	-
H2O 1/3 + Thiabendazole	C	1	Dlouhopolský	-	-	15
H2O 1/3 + Thiabendazole	C	2	Dlouhopolský	6	16	-
H2O 1/3 + Thiabendazole	C	3	Dlouhopolský	5	-	18
H2O 1/3 + Thiabendazole	C	4	Dlouhopolský	6	16	-
H2O 1/3 + Thiabendazole	C	5	Dlouhopolský	5	14	-
H2O 1/3 + Thiabendazole	C	6	Dlouhopolský	5	14	-
H2O 1/3 + Thiabendazole	C	7	Dlouhopolský	5	14	-
H2O 1/3 + Thiabendazole	C	8	Proudnice	6	16	-
H2O 1/3 + Thiabendazole	C	9	Proudnice	6	15	-
H2O 1/3 + Thiabendazole	C	10	Proudnice	6	14	-
H2O 1/3 + Thiabendazole	C	11	Bytíz	5	14	-
H2O 1/3 + Thiabendazole	C	12	Bytíz	6	17	-
H2O 1/3 + Thiabendazole	D	1	Dlouhopolský	6	-	18
H2O 1/3 + Thiabendazole	D	2	Dlouhopolský	5	15	-
H2O 1/3 + Thiabendazole	D	3	Dlouhopolský	6	14	-
H2O 1/3 + Thiabendazole	D	4	Dlouhopolský	5	14	-
H2O 1/3 + Thiabendazole	D	5	Dlouhopolský	5	17	-
H2O 1/3 + Thiabendazole	D	6	Dlouhopolský	5	14	-
H2O 1/3 + Thiabendazole	D	7	Dlouhopolský	-	-	14
H2O 1/3 + Thiabendazole	D	8	Proudnice	6	16	-
H2O 1/3 + Thiabendazole	D	9	Proudnice	5	15	-
H2O 1/3 + Thiabendazole	D	10	Proudnice	-	-	14
H2O 1/3 + Thiabendazole	D	11	Bytíz	5	15	-
H2O 1/3 + Thiabendazole	D	12	Bytíz	-	-	14
H2O 1/3 + Thiabendazole	E	1	Dlouhopolský	-	-	15
H2O 1/3 + Thiabendazole	E	2	Dlouhopolský	6	16	-
H2O 1/3 + Thiabendazole	E	3	Dlouhopolský	6	16	-
H2O 1/3 + Thiabendazole	E	4	Dlouhopolský	5	15	-
H2O 1/3 + Thiabendazole	E	5	Dlouhopolský	-	-	14
H2O 1/3 + Thiabendazole	E	6	Dlouhopolský	-	-	14
H2O 1/3 + Thiabendazole	E	7	Dlouhopolský	5	14	-
H2O 1/3 + Thiabendazole	E	8	Proudnice	-	-	16
H2O 1/3 + Thiabendazole	E	9	Proudnice	6	15	-
H2O 1/3 + Thiabendazole	E	10	Proudnice	6	15	-
H2O 1/3 + Thiabendazole	E	11	Bytíz	-	-	14
H2O 1/3 + Thiabendazole	E	12	Bytíz	4	15	-
H2O 1/3 + Thiabendazole	F	1	Dlouhopolský	-	-	16
H2O 1/3 + Thiabendazole	F	2	Dlouhopolský	6	15	-
H2O 1/3 + Thiabendazole	F	3	Dlouhopolský	6	16	-
H2O 1/3 + Thiabendazole	F	4	Dlouhopolský	6	16	-
H2O 1/3 + Thiabendazole	F	5	Dlouhopolský	-	-	14
H2O 1/3 + Thiabendazole	F	6	Dlouhopolský	6	-	18
H2O 1/3 + Thiabendazole	F	7	Dlouhopolský	-	-	14
H2O 1/3 + Thiabendazole	F	8	Proudnice	5	14	-
H2O 1/3 + Thiabendazole	F	9	Proudnice	5	14	-
H2O 1/3 + Thiabendazole	F	10	Proudnice	6	15	-
H2O 1/3 + Thiabendazole	F	11	Bytíz	6	15	-
H2O 1/3 + Thiabendazole	F	12	Bytíz	4	-	18
H2O 1/3 + Thiabendazole	G	1	Dlouhopolský	-	-	14
H2O 1/3 + Thiabendazole	G	2	Dlouhopolský	5	14	-
H2O 1/3 + Thiabendazole	G	3	Dlouhopolský	5	14	-
H2O 1/3 + Thiabendazole	G	4	Dlouhopolský	6	16	-
H2O 1/3 + Thiabendazole	G	5	Dlouhopolský	6	16	-
H2O 1/3 + Thiabendazole	G	6	Dlouhopolský	6	15	-
H2O 1/3 + Thiabendazole	G	7	Dlouhopolský	6	14	-
H2O 1/3 + Thiabendazole	G	8	Proudnice	5	15	-
H2O 1/3 + Thiabendazole	G	9	Proudnice	5	14	-
H2O 1/3 + Thiabendazole	G	10	Proudnice	6	-	16
H2O 1/3 + Thiabendazole	G	11	Bytíz	5	15	-
H2O 1/3 + Thiabendazole	G	12	Bytíz	6	16	-
H2O 1/3 + Thiabendazole	H	1	Dlouhopolský	6	16	-
H2O 1/3 + Thiabendazole	H	2	Dlouhopolský	5	-	9
H2O 1/3 + Thiabendazole	H	3	Dlouhopolský	5	14	-
H2O 1/3 + Thiabendazole	H	4	Dlouhopolský	-	-	16
H2O 1/3 + Thiabendazole	H	5	Dlouhopolský	7	-	16
H2O 1/3 + Thiabendazole	H	6	Dlouhopolský	6	-	16
H2O 1/3 + Thiabendazole	H	7	Dlouhopolský	-	-	16
H2O 1/3 + Thiabendazole	H	8	Proudnice	6	16	-
H2O 1/3 + Thiabendazole	H	9	Proudnice	-	-	16
H2O 1/3 + Thiabendazole	H	10	Proudnice	6	16	-
H2O 1/3 + Thiabendazole	H	11	Bytíz	-	-	15
H2O 1/3 + Thiabendazole	H	12	Bytíz	5	14	-
Thiamethoxam high 3/3	A	1	Dlouhopolský	-	-	15
Thiamethoxam high 3/3	A	2	Dlouhopolský	-	-	15
Thiamethoxam high 3/3	A	3	Dlouhopolský	-	-	15
Thiamethoxam high 3/3	A	4	Dlouhopolský	6	-	17
Thiamethoxam high 3/3	A	5	Dlouhopolský	-	-	13
Thiamethoxam high 3/3	A	6	Dlouhopolský	6	-	18
Thiamethoxam high 3/3	A	7	Dlouhopolský	5	-	18
Thiamethoxam high 3/3	A	8	Proudnice	7	-	23
Thiamethoxam high 3/3	A	9	Proudnice	7	-	23
Thiamethoxam high 3/3	A	10	Proudnice	-	-	15
Thiamethoxam high 3/3	A	11	Bytíz	-	-	13
Thiamethoxam high 3/3	A	12	Bytíz	-	-	13
Thiamethoxam high 3/3	B	1	Dlouhopolský	7	-	17
Thiamethoxam high 3/3	B	2	Dlouhopolský	-	-	15
Thiamethoxam high 3/3	B	3	Dlouhopolský	-	-	15
Thiamethoxam high 3/3	B	4	Dlouhopolský	6	-	23
Thiamethoxam high 3/3	B	5	Dlouhopolský	6	-	23
Thiamethoxam high 3/3	B	6	Dlouhopolský	6	-	18
Thiamethoxam high 3/3	B	7	Dlouhopolský	-	-	17
Thiamethoxam high 3/3	B	8	Proudnice	6	-	23
Thiamethoxam high 3/3	B	9	Proudnice	6	-	23
Thiamethoxam high 3/3	B	10	Proudnice	6	-	23
Thiamethoxam high 3/3	B	11	Bytíz	5	13	-
Thiamethoxam high 3/3	B	12	Bytíz	4	-	23
Thiamethoxam high 3/3	C	1	Dlouhopolský	6	-	23
Thiamethoxam high 3/3	C	2	Dlouhopolský	-	-	15
Thiamethoxam high 3/3	C	3	Dlouhopolský	5	-	23
Thiamethoxam high 3/3	C	4	Dlouhopolský	-	-	15
Thiamethoxam high 3/3	C	5	Dlouhopolský	-	-	13
Thiamethoxam high 3/3	C	6	Dlouhopolský	-	-	15
Thiamethoxam high 3/3	C	7	Dlouhopolský	-	-	13
Thiamethoxam high 3/3	C	8	Proudnice	-	-	15
Thiamethoxam high 3/3	C	9	Proudnice	-	-	15
Thiamethoxam high 3/3	C	10	Proudnice	7	-	23
Thiamethoxam high 3/3	C	11	Bytíz	5	-	23
Thiamethoxam high 3/3	C	12	Bytíz	-	-	13
Thiamethoxam high 3/3	D	1	Dlouhopolský	-	-	15
Thiamethoxam high 3/3	D	2	Dlouhopolský	6	-	23
Thiamethoxam high 3/3	D	3	Dlouhopolský	7	15	-
Thiamethoxam high 3/3	D	4	Dlouhopolský	5	-	23
Thiamethoxam high 3/3	D	5	Dlouhopolský	7	-	23
Thiamethoxam high 3/3	D	6	Dlouhopolský	-	-	15
Thiamethoxam high 3/3	D	7	Dlouhopolský	5	-	18
Thiamethoxam high 3/3	D	8	Proudnice	6	-	17
Thiamethoxam high 3/3	D	9	Proudnice	-	-	15
Thiamethoxam high 3/3	D	10	Proudnice	5	-	23
Thiamethoxam high 3/3	D	11	Bytíz	5	-	23
Thiamethoxam high 3/3	D	12	Bytíz	5	-	23
Thiamethoxam high 3/3	E	1	Dlouhopolský	6	-	23
Thiamethoxam high 3/3	E	2	Dlouhopolský	6	13	-
Thiamethoxam high 3/3	E	3	Dlouhopolský	-	-	15
Thiamethoxam high 3/3	E	4	Dlouhopolský	6	-	23
Thiamethoxam high 3/3	E	5	Dlouhopolský	6	-	23
Thiamethoxam high 3/3	E	6	Dlouhopolský	5	-	23
Thiamethoxam high 3/3	E	7	Dlouhopolský	-	-	8
Thiamethoxam high 3/3	E	8	Proudnice	6	-	13
Thiamethoxam high 3/3	E	9	Proudnice	-	-	23
Thiamethoxam high 3/3	E	10	Proudnice	6	-	23
Thiamethoxam high 3/3	E	11	Bytíz	5	-	23
Thiamethoxam high 3/3	E	12	Bytíz	6	-	23
Thiamethoxam high 3/3	F	1	Dlouhopolský	5	13	-
Thiamethoxam high 3/3	F	2	Dlouhopolský	5	-	23
Thiamethoxam high 3/3	F	3	Dlouhopolský	-	-	15
Thiamethoxam high 3/3	F	4	Dlouhopolský	5	-	23
Thiamethoxam high 3/3	F	5	Dlouhopolský	5	13	-
Thiamethoxam high 3/3	F	6	Dlouhopolský	-	-	15
Thiamethoxam high 3/3	F	7	Dlouhopolský	-	-	15
Thiamethoxam high 3/3	F	8	Proudnice	6	-	23
Thiamethoxam high 3/3	F	9	Proudnice	5	-	23
Thiamethoxam high 3/3	F	10	Proudnice	6	-	23
Thiamethoxam high 3/3	F	11	Bytíz	7	-	23
Thiamethoxam high 3/3	F	12	Bytíz	5	13	-
Thiamethoxam high 3/3	G	1	Dlouhopolský	-	-	15
Thiamethoxam high 3/3	G	2	Dlouhopolský	-	-	15
Thiamethoxam high 3/3	G	3	Dlouhopolský	5	-	23
Thiamethoxam high 3/3	G	4	Dlouhopolský	5	-	23
Thiamethoxam high 3/3	G	5	Dlouhopolský	-	-	13
Thiamethoxam high 3/3	G	6	Dlouhopolský	-	-	13
Thiamethoxam high 3/3	G	7	Dlouhopolský	6	-	23
Thiamethoxam high 3/3	G	8	Proudnice	5	-	23
Thiamethoxam high 3/3	G	9	Proudnice	7	-	23
Thiamethoxam high 3/3	G	10	Proudnice	7	-	23
Thiamethoxam high 3/3	G	11	Bytíz	5	-	17
Thiamethoxam high 3/3	G	12	Bytíz	-	-	13
Thiamethoxam high 3/3	H	1	Dlouhopolský	-	-	13
Thiamethoxam high 3/3	H	2	Dlouhopolský	6	-	23
Thiamethoxam high 3/3	H	3	Dlouhopolský	6	-	23
Thiamethoxam high 3/3	H	4	Dlouhopolský	-	-	15
Thiamethoxam high 3/3	H	5	Dlouhopolský	6	-	23
Thiamethoxam high 3/3	H	6	Dlouhopolský	6	-	23
Thiamethoxam high 3/3	H	7	Dlouhopolský	-	-	15
Thiamethoxam high 3/3	H	8	Proudnice	6	-	23
Thiamethoxam high 3/3	H	9	Proudnice	5	-	23
Thiamethoxam high 3/3	H	10	Proudnice	-	-	15
Thiamethoxam high 3/3	H	11	Bytíz	5	-	18
Thiamethoxam high 3/3	H	12	Bytíz	-	-	13
Thiamethoxam high 2/3	A	1	Dlouhopolský	6	-	18
Thiamethoxam high 2/3	A	2	Dlouhopolský	5	16	-
Thiamethoxam high 2/3	A	3	Dlouhopolský	6	-	18
Thiamethoxam high 2/3	A	4	Dlouhopolský	6	-	17
Thiamethoxam high 2/3	A	5	Dlouhopolský	6	-	17
Thiamethoxam high 2/3	A	6	Dlouhopolský	5	-	18
Thiamethoxam high 2/3	A	7	Dlouhopolský	5	-	18
Thiamethoxam high 2/3	A	8	Proudnice	5	-	18
Thiamethoxam high 2/3	A	9	Proudnice	6	-	18
Thiamethoxam high 2/3	A	10	Proudnice	5	-	18
Thiamethoxam high 2/3	A	11	Bytíz	4	-	18
Thiamethoxam high 2/3	A	12	Bytíz	5	-	18
Thiamethoxam high 2/3	B	1	Dlouhopolský	7	-	23
Thiamethoxam high 2/3	B	2	Dlouhopolský	6	-	23
Thiamethoxam high 2/3	B	3	Dlouhopolský	-	-	15
Thiamethoxam high 2/3	B	4	Dlouhopolský	5	-	15
Thiamethoxam high 2/3	B	5	Dlouhopolský	7	-	17
Thiamethoxam high 2/3	B	6	Dlouhopolský	6	-	17
Thiamethoxam high 2/3	B	7	Dlouhopolský	-	-	14
Thiamethoxam high 2/3	B	8	Proudnice	5	15	-
Thiamethoxam high 2/3	B	9	Proudnice	-	-	15
Thiamethoxam high 2/3	B	10	Proudnice	5	-	23
Thiamethoxam high 2/3	B	11	Bytíz	-	-	14
Thiamethoxam high 2/3	B	12	Bytíz	6	-	18
Thiamethoxam high 2/3	C	1	Dlouhopolský	5	15	-
Thiamethoxam high 2/3	C	2	Dlouhopolský	6	-	23
Thiamethoxam high 2/3	C	3	Dlouhopolský	6	-	23
Thiamethoxam high 2/3	C	4	Dlouhopolský	-	-	15
Thiamethoxam high 2/3	C	5	Dlouhopolský	5	-	23
Thiamethoxam high 2/3	C	6	Dlouhopolský	5	-	23
Thiamethoxam high 2/3	C	7	Dlouhopolský	-	-	14
Thiamethoxam high 2/3	C	8	Proudnice	-	-	15
Thiamethoxam high 2/3	C	9	Proudnice	-	-	15
Thiamethoxam high 2/3	C	10	Proudnice	6	-	23
Thiamethoxam high 2/3	C	11	Bytíz	4	-	14
Thiamethoxam high 2/3	C	12	Bytíz	5	-	23
Thiamethoxam high 2/3	D	1	Dlouhopolský	5	-	23
Thiamethoxam high 2/3	D	2	Dlouhopolský	6	-	23
Thiamethoxam high 2/3	D	3	Dlouhopolský	-	-	15
Thiamethoxam high 2/3	D	4	Dlouhopolský	-	-	15
Thiamethoxam high 2/3	D	5	Dlouhopolský	-	-	15
Thiamethoxam high 2/3	D	6	Dlouhopolský	-	-	15
Thiamethoxam high 2/3	D	7	Dlouhopolský	-	-	9
Thiamethoxam high 2/3	D	8	Proudnice	6	-	23
Thiamethoxam high 2/3	D	9	Proudnice	6	-	23
Thiamethoxam high 2/3	D	10	Proudnice	6	-	23
Thiamethoxam high 2/3	D	11	Bytíz	5	-	23
Thiamethoxam high 2/3	D	12	Bytíz	5	-	23
Thiamethoxam high 2/3	E	1	Dlouhopolský	6	-	23
Thiamethoxam high 2/3	E	2	Dlouhopolský	6	-	23
Thiamethoxam high 2/3	E	3	Dlouhopolský	6	-	23
Thiamethoxam high 2/3	E	4	Dlouhopolský	6	-	23
Thiamethoxam high 2/3	E	5	Dlouhopolský	5	-	23
Thiamethoxam high 2/3	E	6	Dlouhopolský	6	-	23
Thiamethoxam high 2/3	E	7	Dlouhopolský	-	-	10
Thiamethoxam high 2/3	E	8	Proudnice	5	-	23
Thiamethoxam high 2/3	E	9	Proudnice	6	14	-
Thiamethoxam high 2/3	E	10	Proudnice	6	14	-
Thiamethoxam high 2/3	E	11	Bytíz	5	-	23
Thiamethoxam high 2/3	E	12	Bytíz	5	-	23
Thiamethoxam high 2/3	F	1	Dlouhopolský	6	-	23
Thiamethoxam high 2/3	F	2	Dlouhopolský	6	-	23
Thiamethoxam high 2/3	F	3	Dlouhopolský	6	-	23
Thiamethoxam high 2/3	F	4	Dlouhopolský	-	-	15
Thiamethoxam high 2/3	F	5	Dlouhopolský	5	-	23
Thiamethoxam high 2/3	F	6	Dlouhopolský	-	-	15
Thiamethoxam high 2/3	F	7	-			-
Thiamethoxam high 2/3	F	8	Proudnice	5	-	23
Thiamethoxam high 2/3	F	9	Proudnice	-	-	15
Thiamethoxam high 2/3	F	10	Proudnice	7	-	23
Thiamethoxam high 2/3	F	11	Bytíz	5	-	23
Thiamethoxam high 2/3	F	12	Bytíz	-	-	15
Thiamethoxam high 2/3	G	1	Dlouhopolský	-	-	16
Thiamethoxam high 2/3	G	2	Dlouhopolský	6	-	23
Thiamethoxam high 2/3	G	3	Dlouhopolský	5	-	23
Thiamethoxam high 2/3	G	4	Dlouhopolský	6	-	23
Thiamethoxam high 2/3	G	5	Dlouhopolský	-	-	15
Thiamethoxam high 2/3	G	6	Dlouhopolský	6	-	23
Thiamethoxam high 2/3	G	7	-			-
Thiamethoxam high 2/3	G	8	Proudnice	5	-	23
Thiamethoxam high 2/3	G	9	Proudnice	-	-	15
Thiamethoxam high 2/3	G	10	Proudnice	6	-	23
Thiamethoxam high 2/3	G	11	Bytíz	5	-	23
Thiamethoxam high 2/3	G	12	Bytíz	-	-	15
Thiamethoxam high 2/3	H	1	Dlouhopolský	6	-	23
Thiamethoxam high 2/3	H	2	Dlouhopolský	7	-	23
Thiamethoxam high 2/3	H	3	Dlouhopolský	6	-	23
Thiamethoxam high 2/3	H	4	Dlouhopolský	6	-	23
Thiamethoxam high 2/3	H	5	Dlouhopolský	6	-	23
Thiamethoxam high 2/3	H	6	Dlouhopolský	-	-	15
Thiamethoxam high 2/3	H	7	-			-
Thiamethoxam high 2/3	H	8	Proudnice	6	-	23
Thiamethoxam high 2/3	H	9	Proudnice	5	-	23
Thiamethoxam high 2/3	H	10	Proudnice	5	14	-
Thiamethoxam high 2/3	H	11	Bytíz	5	14	-
Thiamethoxam high 2/3	H	12	Bytíz	5	15	-
Thiamethoxam high 1/3 + Thiabendazole	A	1	Dlouhopolský	5	-	15
Thiamethoxam high 1/3 + Thiabendazole	A	2	Dlouhopolský	5	-	23
Thiamethoxam high 1/3 + Thiabendazole	A	3	Dlouhopolský	5	-	23
Thiamethoxam high 1/3 + Thiabendazole	A	4	Dlouhopolský	5	-	23
Thiamethoxam high 1/3 + Thiabendazole	A	5	Dlouhopolský	5	-	23
Thiamethoxam high 1/3 + Thiabendazole	A	6	Dlouhopolský	5	-	23
Thiamethoxam high 1/3 + Thiabendazole	A	7	Dlouhopolský	-	-	15
Thiamethoxam high 1/3 + Thiabendazole	A	8	-			-
Thiamethoxam high 1/3 + Thiabendazole	A	9	Proudnice	6	-	18
Thiamethoxam high 1/3 + Thiabendazole	A	10	Proudnice	4	-	18
Thiamethoxam high 1/3 + Thiabendazole	A	11	Bytíz	4	-	18
Thiamethoxam high 1/3 + Thiabendazole	A	12	Bytíz	-	-	15
Thiamethoxam high 1/3 + Thiabendazole	B	1	Dlouhopolský	5	-	23
Thiamethoxam high 1/3 + Thiabendazole	B	2	Dlouhopolský	5	-	23
Thiamethoxam high 1/3 + Thiabendazole	B	3	Dlouhopolský	5	-	23
Thiamethoxam high 1/3 + Thiabendazole	B	4	Dlouhopolský	-	-	15
Thiamethoxam high 1/3 + Thiabendazole	B	5	Dlouhopolský	5	-	23
Thiamethoxam high 1/3 + Thiabendazole	B	6	Dlouhopolský	-	-	8
Thiamethoxam high 1/3 + Thiabendazole	B	7	Dlouhopolský	6	-	23
Thiamethoxam high 1/3 + Thiabendazole	B	8	-			-
Thiamethoxam high 1/3 + Thiabendazole	B	9	Proudnice	5	-	17
Thiamethoxam high 1/3 + Thiabendazole	B	10	Proudnice	6	-	17
Thiamethoxam high 1/3 + Thiabendazole	B	11	Bytíz	5	-	17
Thiamethoxam high 1/3 + Thiabendazole	B	12	Bytíz	4	-	17
Thiamethoxam high 1/3 + Thiabendazole	C	1	Dlouhopolský	5	-	23
Thiamethoxam high 1/3 + Thiabendazole	C	2	Dlouhopolský	5	-	23
Thiamethoxam high 1/3 + Thiabendazole	C	3	Dlouhopolský	5	-	23
Thiamethoxam high 1/3 + Thiabendazole	C	4	Dlouhopolský	-	-	15
Thiamethoxam high 1/3 + Thiabendazole	C	5	Dlouhopolský	5	-	23
Thiamethoxam high 1/3 + Thiabendazole	C	6	Dlouhopolský	5	-	23
Thiamethoxam high 1/3 + Thiabendazole	C	7	Dlouhopolský	5	-	23
Thiamethoxam high 1/3 + Thiabendazole	C	8	-			-
Thiamethoxam high 1/3 + Thiabendazole	C	9	Proudnice	-	-	14
Thiamethoxam high 1/3 + Thiabendazole	C	10	Proudnice	-	-	14
Thiamethoxam high 1/3 + Thiabendazole	C	11	Bytíz	5	-	18
Thiamethoxam high 1/3 + Thiabendazole	C	12	Bytíz	-	-	14
Thiamethoxam high 1/3 + Thiabendazole	D	1	Dlouhopolský	5	-	23
Thiamethoxam high 1/3 + Thiabendazole	D	2	Dlouhopolský	5	-	23
Thiamethoxam high 1/3 + Thiabendazole	D	3	Dlouhopolský	5	-	23
Thiamethoxam high 1/3 + Thiabendazole	D	4	Dlouhopolský	-	-	14
Thiamethoxam high 1/3 + Thiabendazole	D	5	Dlouhopolský	5	-	23
Thiamethoxam high 1/3 + Thiabendazole	D	6	Dlouhopolský	-	-	14
Thiamethoxam high 1/3 + Thiabendazole	D	7	Dlouhopolský	-	-	14
Thiamethoxam high 1/3 + Thiabendazole	D	8	-			-
Thiamethoxam high 1/3 + Thiabendazole	D	9	Proudnice	7	18	-
Thiamethoxam high 1/3 + Thiabendazole	D	10	Proudnice	5	-	18
Thiamethoxam high 1/3 + Thiabendazole	D	11	Bytíz	-	-	18
Thiamethoxam high 1/3 + Thiabendazole	D	12	Bytíz	5	16	-
Thiamethoxam high 1/3 + Thiabendazole	E	1	Dlouhopolský	5	-	23
Thiamethoxam high 1/3 + Thiabendazole	E	2	Dlouhopolský	5	-	23
Thiamethoxam high 1/3 + Thiabendazole	E	3	Dlouhopolský	7	-	14
Thiamethoxam high 1/3 + Thiabendazole	E	4	Dlouhopolský	-	-	10
Thiamethoxam high 1/3 + Thiabendazole	E	5	Dlouhopolský	5	-	23
Thiamethoxam high 1/3 + Thiabendazole	E	6	Dlouhopolský	5	-	23
Thiamethoxam high 1/3 + Thiabendazole	E	7	Dlouhopolský	5	-	23
Thiamethoxam high 1/3 + Thiabendazole	E	8	-			-
Thiamethoxam high 1/3 + Thiabendazole	E	9	Proudnice	5	-	15
Thiamethoxam high 1/3 + Thiabendazole	E	10	Proudnice	6	-	23
Thiamethoxam high 1/3 + Thiabendazole	E	11	Bytíz	4	-	23
Thiamethoxam high 1/3 + Thiabendazole	E	12	Bytíz	5	-	23
Thiamethoxam high 1/3 + Thiabendazole	F	1	Dlouhopolský	5	-	23
Thiamethoxam high 1/3 + Thiabendazole	F	2	Dlouhopolský	5	-	23
Thiamethoxam high 1/3 + Thiabendazole	F	3	Dlouhopolský	5	-	23
Thiamethoxam high 1/3 + Thiabendazole	F	4	Dlouhopolský	5	-	23
Thiamethoxam high 1/3 + Thiabendazole	F	5	Dlouhopolský	5	-	23
Thiamethoxam high 1/3 + Thiabendazole	F	6	Dlouhopolský	5	-	23
Thiamethoxam high 1/3 + Thiabendazole	F	7	Dlouhopolský	-	-	10
Thiamethoxam high 1/3 + Thiabendazole	F	8	-			-
Thiamethoxam high 1/3 + Thiabendazole	F	9	Proudnice	5	-	23
Thiamethoxam high 1/3 + Thiabendazole	F	10	Proudnice	-	-	10
Thiamethoxam high 1/3 + Thiabendazole	F	11	Bytíz	5	-	23
Thiamethoxam high 1/3 + Thiabendazole	F	12	Bytíz	5	-	23
Thiamethoxam high 1/3 + Thiabendazole	G	1	Dlouhopolský	-	-	14
Thiamethoxam high 1/3 + Thiabendazole	G	2	Dlouhopolský	5	-	23
Thiamethoxam high 1/3 + Thiabendazole	G	3	Dlouhopolský	5	-	23
Thiamethoxam high 1/3 + Thiabendazole	G	4	Dlouhopolský	6	-	23
Thiamethoxam high 1/3 + Thiabendazole	G	5	Dlouhopolský	5	-	23
Thiamethoxam high 1/3 + Thiabendazole	G	6	Dlouhopolský	5	-	23
Thiamethoxam high 1/3 + Thiabendazole	G	7	Dlouhopolský	6	-	23
Thiamethoxam high 1/3 + Thiabendazole	G	8	-			-
Thiamethoxam high 1/3 + Thiabendazole	G	9	Proudnice	-	-	15
Thiamethoxam high 1/3 + Thiabendazole	G	10	Proudnice	5	-	23
Thiamethoxam high 1/3 + Thiabendazole	G	11	Bytíz	5	-	23
Thiamethoxam high 1/3 + Thiabendazole	G	12	Bytíz	5	-	23
Thiamethoxam high 1/3 + Thiabendazole	H	1	Dlouhopolský	5	-	23
Thiamethoxam high 1/3 + Thiabendazole	H	2	Dlouhopolský	5	-	23
Thiamethoxam high 1/3 + Thiabendazole	H	3	Dlouhopolský	4	-	23
Thiamethoxam high 1/3 + Thiabendazole	H	4	Dlouhopolský	5	-	17
Thiamethoxam high 1/3 + Thiabendazole	H	5	Dlouhopolský	6	-	23
Thiamethoxam high 1/3 + Thiabendazole	H	6	Dlouhopolský	6	-	23
Thiamethoxam high 1/3 + Thiabendazole	H	7	Dlouhopolský	5	-	23
Thiamethoxam high 1/3 + Thiabendazole	H	8	Dlouhopolský	6	17	-
Thiamethoxam high 1/3 + Thiabendazole	H	9	Proudnice	5	-	23
Thiamethoxam high 1/3 + Thiabendazole	H	10	Proudnice	5	-	23
Thiamethoxam high 1/3 + Thiabendazole	H	11	Bytíz	5	-	23
Thiamethoxam high 1/3 + Thiabendazole	H	12	Bytíz	5	-	23
Thiamethoxam low 3/3	A	1	Dlouhopolský	-	-	14
Thiamethoxam low 3/3	A	2	Dlouhopolský	6	-	18
Thiamethoxam low 3/3	A	3	Dlouhopolský	-	-	15
Thiamethoxam low 3/3	A	4	Dlouhopolský	6	-	18
Thiamethoxam low 3/3	A	5	Dlouhopolský	5	-	18
Thiamethoxam low 3/3	A	6	Dlouhopolský	6	-	18
Thiamethoxam low 3/3	A	7	Dlouhopolský	4	-	18
Thiamethoxam low 3/3	A	8	Proudnice	6	16	-
Thiamethoxam low 3/3	A	9	Proudnice	6	-	18
Thiamethoxam low 3/3	A	10	Proudnice	6	-	18
Thiamethoxam low 3/3	A	11	Bytíz	4	-	18
Thiamethoxam low 3/3	A	12	Bytíz	5	17	-
Thiamethoxam low 3/3	B	1	Dlouhopolský	5	-	23
Thiamethoxam low 3/3	B	2	Dlouhopolský	-	-	15
Thiamethoxam low 3/3	B	3	Dlouhopolský	6	18	-
Thiamethoxam low 3/3	B	4	Dlouhopolský	5	16	-
Thiamethoxam low 3/3	B	5	Dlouhopolský	7	16	-
Thiamethoxam low 3/3	B	6	Dlouhopolský	6	-	23
Thiamethoxam low 3/3	B	7	Dlouhopolský	-	-	14
Thiamethoxam low 3/3	B	8	Proudnice	6	-	23
Thiamethoxam low 3/3	B	9	Proudnice	5	-	17
Thiamethoxam low 3/3	B	10	Proudnice	6	-	23
Thiamethoxam low 3/3	B	11	Bytíz	-	-	14
Thiamethoxam low 3/3	B	12	Bytíz	5	-	23
Thiamethoxam low 3/3	C	1	Dlouhopolský	-	-	14
Thiamethoxam low 3/3	C	2	Dlouhopolský	7	-	23
Thiamethoxam low 3/3	C	3	Dlouhopolský	6	-	23
Thiamethoxam low 3/3	C	4	Dlouhopolský	7	-	23
Thiamethoxam low 3/3	C	5	Dlouhopolský	7	-	23
Thiamethoxam low 3/3	C	6	Dlouhopolský	6	-	23
Thiamethoxam low 3/3	C	7	Dlouhopolský	5	-	23
Thiamethoxam low 3/3	C	8	Proudnice	6	15	-
Thiamethoxam low 3/3	C	9	Proudnice	-	-	15
Thiamethoxam low 3/3	C	10	Proudnice	5	16	-
Thiamethoxam low 3/3	C	11	Bytíz	5	-	23
Thiamethoxam low 3/3	C	12	Bytíz	5	-	23
Thiamethoxam low 3/3	D	1	Dlouhopolský	6	-	23
Thiamethoxam low 3/3	D	2	Dlouhopolský	7	-	17
Thiamethoxam low 3/3	D	3	Dlouhopolský	-	-	15
Thiamethoxam low 3/3	D	4	Dlouhopolský	7	-	23
Thiamethoxam low 3/3	D	5	Dlouhopolský	-	-	15
Thiamethoxam low 3/3	D	6	Dlouhopolský	-	-	15
Thiamethoxam low 3/3	D	7	Dlouhopolský	5	-	17
Thiamethoxam low 3/3	D	8	Proudnice	-	-	10
Thiamethoxam low 3/3	D	9	Proudnice	6	-	17
Thiamethoxam low 3/3	D	10	Proudnice	5	-	17
Thiamethoxam low 3/3	D	11	Bytíz	5	-	17
Thiamethoxam low 3/3	D	12	Bytíz	5	-	17
Thiamethoxam low 3/3	E	1	Dlouhopolský	5	-	23
Thiamethoxam low 3/3	E	2	Dlouhopolský	6	-	23
Thiamethoxam low 3/3	E	3	Dlouhopolský	-	-	16
Thiamethoxam low 3/3	E	4	Dlouhopolský	-	-	16
Thiamethoxam low 3/3	E	5	Dlouhopolský	7	-	23
Thiamethoxam low 3/3	E	6	Dlouhopolský	7	-	23
Thiamethoxam low 3/3	E	7	Dlouhopolský	5	-	23
Thiamethoxam low 3/3	E	8	Proudnice	-	-	15
Thiamethoxam low 3/3	E	9	Proudnice	5	14	-
Thiamethoxam low 3/3	E	10	Proudnice	6	-	23
Thiamethoxam low 3/3	E	11	Bytíz	-	-	9
Thiamethoxam low 3/3	E	12	Bytíz	-	-	8
Thiamethoxam low 3/3	F	1	Dlouhopolský	6	-	23
Thiamethoxam low 3/3	F	2	Dlouhopolský	6	-	23
Thiamethoxam low 3/3	F	3	Dlouhopolský	6	-	23
Thiamethoxam low 3/3	F	4	Dlouhopolský	6	-	23
Thiamethoxam low 3/3	F	5	Dlouhopolský	-	-	15
Thiamethoxam low 3/3	F	6	Dlouhopolský	6	-	23
Thiamethoxam low 3/3	F	7	Dlouhopolský	5	-	23
Thiamethoxam low 3/3	F	8	Proudnice	5	-	23
Thiamethoxam low 3/3	F	9	Proudnice	-	-	15
Thiamethoxam low 3/3	F	10	Proudnice	6	-	23
Thiamethoxam low 3/3	F	11	Bytíz	5	14	-
Thiamethoxam low 3/3	F	12	Bytíz	5	-	23
Thiamethoxam low 3/3	G	1	Dlouhopolský	5	-	23
Thiamethoxam low 3/3	G	2	Dlouhopolský	5	-	23
Thiamethoxam low 3/3	G	3	Dlouhopolský	-	-	14
Thiamethoxam low 3/3	G	4	Dlouhopolský	5	-	23
Thiamethoxam low 3/3	G	5	Dlouhopolský	-	-	15
Thiamethoxam low 3/3	G	6	Dlouhopolský	6	-	23
Thiamethoxam low 3/3	G	7	Dlouhopolský	5	-	23
Thiamethoxam low 3/3	G	8	Proudnice	6	-	23
Thiamethoxam low 3/3	G	9	Proudnice	5	-	23
Thiamethoxam low 3/3	G	10	Proudnice	6	-	23
Thiamethoxam low 3/3	G	11	Bytíz	-	-	15
Thiamethoxam low 3/3	G	12	Bytíz	5	-	23
Thiamethoxam low 3/3	H	1	Dlouhopolský	6	-	23
Thiamethoxam low 3/3	H	2	Dlouhopolský	7	-	23
Thiamethoxam low 3/3	H	3	Dlouhopolský	6	-	23
Thiamethoxam low 3/3	H	4	Dlouhopolský	6	-	23
Thiamethoxam low 3/3	H	5	Dlouhopolský	7	-	23
Thiamethoxam low 3/3	H	6	Dlouhopolský	6	-	23
Thiamethoxam low 3/3	H	7	Dlouhopolský	6	-	23
Thiamethoxam low 3/3	H	8	Proudnice	-	-	15
Thiamethoxam low 3/3	H	9	Proudnice	6	-	23
Thiamethoxam low 3/3	H	10	Proudnice	5	-	23
Thiamethoxam low 3/3	H	11	Bytíz	-	-	14
Thiamethoxam low 3/3	H	12	Bytíz	5	17	-
Thiamethoxam low 2/3	A	1	Dlouhopolský	5	-	23
Thiamethoxam low 2/3	A	2	Dlouhopolský	4	-	23
Thiamethoxam low 2/3	A	3	Dlouhopolský	-	-	15
Thiamethoxam low 2/3	A	4	Dlouhopolský	-	-	9
Thiamethoxam low 2/3	A	5	Dlouhopolský	5	-	23
Thiamethoxam low 2/3	A	6	Dlouhopolský	5	-	23
Thiamethoxam low 2/3	A	7	Dlouhopolský			-
Thiamethoxam low 2/3	A	8	Proudnice	6	-	23
Thiamethoxam low 2/3	A	9	Proudnice	6	-	23
Thiamethoxam low 2/3	A	10	Proudnice	-	-	15
Thiamethoxam low 2/3	A	11	Bytíz	4	-	23
Thiamethoxam low 2/3	A	12	Bytíz	5	-	23
Thiamethoxam low 2/3	B	1	Dlouhopolský	-	-	15
Thiamethoxam low 2/3	B	2	Dlouhopolský	5	-	23
Thiamethoxam low 2/3	B	3	Dlouhopolský	4	-	23
Thiamethoxam low 2/3	B	4	Dlouhopolský	-	-	15
Thiamethoxam low 2/3	B	5	Dlouhopolský	5	-	23
Thiamethoxam low 2/3	B	6	Dlouhopolský	-	-	15
Thiamethoxam low 2/3	B	7	Dlouhopolský			-
Thiamethoxam low 2/3	B	8	Proudnice	6	-	23
Thiamethoxam low 2/3	B	9	Proudnice	5	18	-
Thiamethoxam low 2/3	B	10	Proudnice	7	-	23
Thiamethoxam low 2/3	B	11	Bytíz	-	-	15
Thiamethoxam low 2/3	B	12	Bytíz	4	-	15
Thiamethoxam low 2/3	C	1	Dlouhopolský	-	-	15
Thiamethoxam low 2/3	C	2	Dlouhopolský	5	-	23
Thiamethoxam low 2/3	C	3	Dlouhopolský	5	-	23
Thiamethoxam low 2/3	C	4	Dlouhopolský	5	-	23
Thiamethoxam low 2/3	C	5	Dlouhopolský	5	-	23
Thiamethoxam low 2/3	C	6	Dlouhopolský	5	-	23
Thiamethoxam low 2/3	C	7	Dlouhopolský			-
Thiamethoxam low 2/3	C	8	Proudnice	6	-	23
Thiamethoxam low 2/3	C	9	Proudnice	-	-	15
Thiamethoxam low 2/3	C	10	Proudnice	8	-	23
Thiamethoxam low 2/3	C	11	Bytíz	5	-	23
Thiamethoxam low 2/3	C	12	Bytíz	5	14	-
Thiamethoxam low 2/3	D	1	Dlouhopolský	4	-	23
Thiamethoxam low 2/3	D	2	Dlouhopolský	5	-	23
Thiamethoxam low 2/3	D	3	Dlouhopolský	7	-	23
Thiamethoxam low 2/3	D	4	Dlouhopolský	5	-	23
Thiamethoxam low 2/3	D	5	Dlouhopolský	5	-	14
Thiamethoxam low 2/3	D	6	Dlouhopolský	-	-	16
Thiamethoxam low 2/3	D	7	Dlouhopolský			-
Thiamethoxam low 2/3	D	8	Proudnice	5	16	-
Thiamethoxam low 2/3	D	9	Proudnice	-	-	25
Thiamethoxam low 2/3	D	10	Proudnice	5	-	23
Thiamethoxam low 2/3	D	11	Bytíz	-	-	14
Thiamethoxam low 2/3	D	12	Bytíz	5	-	23
Thiamethoxam low 2/3	E	1	Dlouhopolský	4	-	23
Thiamethoxam low 2/3	E	2	Dlouhopolský	5	-	23
Thiamethoxam low 2/3	E	3	Dlouhopolský	-	-	14
Thiamethoxam low 2/3	E	4	Dlouhopolský	-	-	14
Thiamethoxam low 2/3	E	5	Dlouhopolský	5	-	23
Thiamethoxam low 2/3	E	6	Dlouhopolský	6	-	23
Thiamethoxam low 2/3	E	7	Dlouhopolský			-
Thiamethoxam low 2/3	E	8	Proudnice	-	-	15
Thiamethoxam low 2/3	E	9	Proudnice	-	-	15
Thiamethoxam low 2/3	E	10	Proudnice	6	-	23
Thiamethoxam low 2/3	E	11	Bytíz	6	-	14
Thiamethoxam low 2/3	E	12	Bytíz	5	-	23
Thiamethoxam low 2/3	F	1	Dlouhopolský	5	-	17
Thiamethoxam low 2/3	F	2	Dlouhopolský	4	-	17
Thiamethoxam low 2/3	F	3	Dlouhopolský	5	-	16
Thiamethoxam low 2/3	F	4	Dlouhopolský	5	-	17
Thiamethoxam low 2/3	F	5	Dlouhopolský	-	-	8
Thiamethoxam low 2/3	F	6	Dlouhopolský	5	-	17
Thiamethoxam low 2/3	F	7	-			-
Thiamethoxam low 2/3	F	8	Proudnice	5	-	17
Thiamethoxam low 2/3	F	9	Proudnice	5	-	23
Thiamethoxam low 2/3	F	10	Proudnice	6	-	17
Thiamethoxam low 2/3	F	11	Bytíz	5	-	17
Thiamethoxam low 2/3	F	12	Bytíz	4	-	17
Thiamethoxam low 2/3	G	1	Dlouhopolský	-	-	9
Thiamethoxam low 2/3	G	2	Dlouhopolský	5	16	-
Thiamethoxam low 2/3	G	3	Dlouhopolský	-	-	14
Thiamethoxam low 2/3	G	4	Dlouhopolský	4	-	23
Thiamethoxam low 2/3	G	5	Dlouhopolský	4	-	23
Thiamethoxam low 2/3	G	6	Dlouhopolský	-	-	9
Thiamethoxam low 2/3	G	7	-			-
Thiamethoxam low 2/3	G	8	Proudnice	5	-	23
Thiamethoxam low 2/3	G	9	Proudnice	6	-	23
Thiamethoxam low 2/3	G	10	Proudnice	7	-	23
Thiamethoxam low 2/3	G	11	Bytíz	4	-	23
Thiamethoxam low 2/3	G	12	Bytíz	4	-	23
Thiamethoxam low 2/3	H	1	Dlouhopolský	-	-	15
Thiamethoxam low 2/3	H	2	Dlouhopolský	4	-	18
Thiamethoxam low 2/3	H	3	Dlouhopolský	5	-	18
Thiamethoxam low 2/3	H	4	Dlouhopolský	5	-	18
Thiamethoxam low 2/3	H	5	Dlouhopolský	5	-	18
Thiamethoxam low 2/3	H	6	Dlouhopolský	5	-	18
Thiamethoxam low 2/3	H	7	-			-
Thiamethoxam low 2/3	H	8	Proudnice	6	-	18
Thiamethoxam low 2/3	H	9	Proudnice	6	-	18
Thiamethoxam low 2/3	H	10	Proudnice	6	-	18
Thiamethoxam low 2/3	H	11	Bytíz	5	-	14
Thiamethoxam low 2/3	H	12	Bytíz	4	-	18
Thiamethoxam low 1/3 + Thiabendazole	A	1	Dlouhopolský	5	-	18
Thiamethoxam low 1/3 + Thiabendazole	A	2	Dlouhopolský	-	-	8
Thiamethoxam low 1/3 + Thiabendazole	A	3	Dlouhopolský	-	-	14
Thiamethoxam low 1/3 + Thiabendazole	A	4	Dlouhopolský	6	-	23
Thiamethoxam low 1/3 + Thiabendazole	A	5	Dlouhopolský	-	-	9
Thiamethoxam low 1/3 + Thiabendazole	A	6	Dlouhopolský	-	-	14
Thiamethoxam low 1/3 + Thiabendazole	A	7	Dlouhopolský			-
Thiamethoxam low 1/3 + Thiabendazole	A	8	Proudnice	7	-	16
Thiamethoxam low 1/3 + Thiabendazole	A	9	Proudnice	7	-	16
Thiamethoxam low 1/3 + Thiabendazole	A	10	Proudnice	-	-	16
Thiamethoxam low 1/3 + Thiabendazole	A	11	Bytíz	5	-	23
Thiamethoxam low 1/3 + Thiabendazole	A	12	Bytíz	4	-	23
Thiamethoxam low 1/3 + Thiabendazole	B	1	Dlouhopolský	-	-	15
Thiamethoxam low 1/3 + Thiabendazole	B	2	Dlouhopolský	6	-	18
Thiamethoxam low 1/3 + Thiabendazole	B	3	Dlouhopolský	5	-	23
Thiamethoxam low 1/3 + Thiabendazole	B	4	Dlouhopolský	6	-	23
Thiamethoxam low 1/3 + Thiabendazole	B	5	Dlouhopolský	5	-	23
Thiamethoxam low 1/3 + Thiabendazole	B	6	Dlouhopolský	6	-	23
Thiamethoxam low 1/3 + Thiabendazole	B	7	Dlouhopolský			-
Thiamethoxam low 1/3 + Thiabendazole	B	8	Proudnice	-	-	15
Thiamethoxam low 1/3 + Thiabendazole	B	9	Proudnice	6	-	15
Thiamethoxam low 1/3 + Thiabendazole	B	10	Proudnice	6	-	23
Thiamethoxam low 1/3 + Thiabendazole	B	11	Bytíz	5	-	23
Thiamethoxam low 1/3 + Thiabendazole	B	12	Bytíz	5	-	23
Thiamethoxam low 1/3 + Thiabendazole	C	1	Dlouhopolský	5	-	18
Thiamethoxam low 1/3 + Thiabendazole	C	2	Dlouhopolský	-	-	15
Thiamethoxam low 1/3 + Thiabendazole	C	3	Dlouhopolský	6	-	23
Thiamethoxam low 1/3 + Thiabendazole	C	4	Dlouhopolský	-	-	15
Thiamethoxam low 1/3 + Thiabendazole	C	5	Dlouhopolský	5	-	23
Thiamethoxam low 1/3 + Thiabendazole	C	6	Dlouhopolský	-	-	14
Thiamethoxam low 1/3 + Thiabendazole	C	7	Dlouhopolský			-
Thiamethoxam low 1/3 + Thiabendazole	C	8	Proudnice	-	-	14
Thiamethoxam low 1/3 + Thiabendazole	C	9	Proudnice	-	-	15
Thiamethoxam low 1/3 + Thiabendazole	C	10	Proudnice	-	-	15
Thiamethoxam low 1/3 + Thiabendazole	C	11	Bytíz	5	-	23
Thiamethoxam low 1/3 + Thiabendazole	C	12	Bytíz	6	-	15
Thiamethoxam low 1/3 + Thiabendazole	D	1	Dlouhopolský	-	-	8
Thiamethoxam low 1/3 + Thiabendazole	D	2	Dlouhopolský	6	-	18
Thiamethoxam low 1/3 + Thiabendazole	D	3	Dlouhopolský	-	-	15
Thiamethoxam low 1/3 + Thiabendazole	D	4	Dlouhopolský	6	-	23
Thiamethoxam low 1/3 + Thiabendazole	D	5	Dlouhopolský	6	-	23
Thiamethoxam low 1/3 + Thiabendazole	D	6	Dlouhopolský	-	-	15
Thiamethoxam low 1/3 + Thiabendazole	D	7	Dlouhopolský			-
Thiamethoxam low 1/3 + Thiabendazole	D	8	Proudnice	5	-	23
Thiamethoxam low 1/3 + Thiabendazole	D	9	Proudnice	6	-	23
Thiamethoxam low 1/3 + Thiabendazole	D	10	Proudnice	6	-	23
Thiamethoxam low 1/3 + Thiabendazole	D	11	Bytíz	5	-	23
Thiamethoxam low 1/3 + Thiabendazole	D	12	Bytíz	-	-	10
Thiamethoxam low 1/3 + Thiabendazole	E	1	Dlouhopolský	5	-	18
Thiamethoxam low 1/3 + Thiabendazole	E	2	Dlouhopolský	5	-	18
Thiamethoxam low 1/3 + Thiabendazole	E	3	Dlouhopolský	-	-	15
Thiamethoxam low 1/3 + Thiabendazole	E	4	Dlouhopolský	7	-	23
Thiamethoxam low 1/3 + Thiabendazole	E	5	Dlouhopolský	6	-	23
Thiamethoxam low 1/3 + Thiabendazole	E	6	Dlouhopolský	5	-	23
Thiamethoxam low 1/3 + Thiabendazole	E	7	Dlouhopolský			-
Thiamethoxam low 1/3 + Thiabendazole	E	8	Proudnice	-	-	16
Thiamethoxam low 1/3 + Thiabendazole	E	9	Proudnice	5	-	23
Thiamethoxam low 1/3 + Thiabendazole	E	10	Proudnice	7	-	23
Thiamethoxam low 1/3 + Thiabendazole	E	11	Bytíz	5	-	23
Thiamethoxam low 1/3 + Thiabendazole	E	12	Bytíz	5	-	23
Thiamethoxam low 1/3 + Thiabendazole	F	1	Dlouhopolský	-	-	14
Thiamethoxam low 1/3 + Thiabendazole	F	2	Dlouhopolský	6	-	18
Thiamethoxam low 1/3 + Thiabendazole	F	3	Dlouhopolský	7	-	23
Thiamethoxam low 1/3 + Thiabendazole	F	4	Dlouhopolský	6	-	23
Thiamethoxam low 1/3 + Thiabendazole	F	5	Dlouhopolský	6	-	23
Thiamethoxam low 1/3 + Thiabendazole	F	6	Dlouhopolský	5	-	23
Thiamethoxam low 1/3 + Thiabendazole	F	7	-			-
Thiamethoxam low 1/3 + Thiabendazole	F	8	Proudnice	-	-	16
Thiamethoxam low 1/3 + Thiabendazole	F	9	Proudnice	-	-	16
Thiamethoxam low 1/3 + Thiabendazole	F	10	Proudnice	-	-	15
Thiamethoxam low 1/3 + Thiabendazole	F	11	Bytíz	5	-	23
Thiamethoxam low 1/3 + Thiabendazole	F	12	Bytíz	4	-	23
Thiamethoxam low 1/3 + Thiabendazole	G	1	Dlouhopolský	5	-	17
Thiamethoxam low 1/3 + Thiabendazole	G	2	Dlouhopolský	-	-	17
Thiamethoxam low 1/3 + Thiabendazole	G	3	Dlouhopolský	5	-	17
Thiamethoxam low 1/3 + Thiabendazole	G	4	Dlouhopolský	-	-	15
Thiamethoxam low 1/3 + Thiabendazole	G	5	Dlouhopolský	6	-	23
Thiamethoxam low 1/3 + Thiabendazole	G	6	Dlouhopolský	5	14	-
Thiamethoxam low 1/3 + Thiabendazole	G	7	-			-
Thiamethoxam low 1/3 + Thiabendazole	G	8	Proudnice	6	-	23
Thiamethoxam low 1/3 + Thiabendazole	G	9	Proudnice	6	-	23
Thiamethoxam low 1/3 + Thiabendazole	G	10	Proudnice	-	-	15
Thiamethoxam low 1/3 + Thiabendazole	G	11	Bytíz	-	-	15
Thiamethoxam low 1/3 + Thiabendazole	G	12	Bytíz	-	-	15
Thiamethoxam low 1/3 + Thiabendazole	H	1	Dlouhopolský	6	-	17
Thiamethoxam low 1/3 + Thiabendazole	H	2	Dlouhopolský	6	-	18
Thiamethoxam low 1/3 + Thiabendazole	H	3	Dlouhopolský	5	-	17
Thiamethoxam low 1/3 + Thiabendazole	H	4	Dlouhopolský	-	-	15
Thiamethoxam low 1/3 + Thiabendazole	H	5	Dlouhopolský	5	-	17
Thiamethoxam low 1/3 + Thiabendazole	H	6	Dlouhopolský	6	-	17
Thiamethoxam low 1/3 + Thiabendazole	H	7	-			-
Thiamethoxam low 1/3 + Thiabendazole	H	8	Proudnice	6	-	17
Thiamethoxam low 1/3 + Thiabendazole	H	9	Proudnice	6	-	17
Thiamethoxam low 1/3 + Thiabendazole	H	10	Proudnice	-	-	15
Thiamethoxam low 1/3 + Thiabendazole	H	11	Bytíz	-	-	15
Thiamethoxam low 1/3 + Thiabendazole	H	12	Bytíz	-	-	10
Thiacloprid high 3/3	A	1	Dlouhopolský	5	15	-
Thiacloprid high 3/3	A	2	Dlouhopolský	5	15	-
Thiacloprid high 3/3	A	3	Dlouhopolský	5	14	-
Thiacloprid high 3/3	A	4	Dlouhopolský	4	14	-
Thiacloprid high 3/3	A	5	Dlouhopolský	-	-	14
Thiacloprid high 3/3	A	6	Dlouhopolský	5	14	-
Thiacloprid high 3/3	A	7	Dlouhopolský	-	-	16
Thiacloprid high 3/3	A	8	-			-
Thiacloprid high 3/3	A	9	Proudnice	6	-	23
Thiacloprid high 3/3	A	10	Proudnice	5	14	-
Thiacloprid high 3/3	A	11	Bytíz	5	14	-
Thiacloprid high 3/3	A	12	Bytíz	4	-	15
Thiacloprid high 3/3	B	1	Dlouhopolský	4	-	16
Thiacloprid high 3/3	B	2	Dlouhopolský	5	14	-
Thiacloprid high 3/3	B	3	Dlouhopolský	5	14	-
Thiacloprid high 3/3	B	4	Dlouhopolský	4	14	-
Thiacloprid high 3/3	B	5	Dlouhopolský	5	14	-
Thiacloprid high 3/3	B	6	Dlouhopolský	5	16	-
Thiacloprid high 3/3	B	7	Dlouhopolský	-	-	16
Thiacloprid high 3/3	B	8	-			-
Thiacloprid high 3/3	B	9	Proudnice	5	15	-
Thiacloprid high 3/3	B	10	Proudnice	5	14	-
Thiacloprid high 3/3	B	11	Bytíz	4	14	-
Thiacloprid high 3/3	B	12	Bytíz	5	14	-
Thiacloprid high 3/3	C	1	Dlouhopolský	5	15	-
Thiacloprid high 3/3	C	2	Dlouhopolský	5	14	-
Thiacloprid high 3/3	C	3	Dlouhopolský	5	14	-
Thiacloprid high 3/3	C	4	Dlouhopolský	5	15	-
Thiacloprid high 3/3	C	5	Dlouhopolský	5	-	17
Thiacloprid high 3/3	C	6	Dlouhopolský	5	15	-
Thiacloprid high 3/3	C	7	Dlouhopolský	-	-	16
Thiacloprid high 3/3	C	8	-			-
Thiacloprid high 3/3	C	9	Proudnice	5	15	-
Thiacloprid high 3/3	C	10	Proudnice	6	-	18
Thiacloprid high 3/3	C	11	Bytíz	5	16	-
Thiacloprid high 3/3	C	12	Bytíz	4	14	-
Thiacloprid high 3/3	D	1	Dlouhopolský	5	-	17
Thiacloprid high 3/3	D	2	Dlouhopolský	5	14	-
Thiacloprid high 3/3	D	3	Dlouhopolský	-	-	8
Thiacloprid high 3/3	D	4	Dlouhopolský	5	14	-
Thiacloprid high 3/3	D	5	Dlouhopolský	-	-	16
Thiacloprid high 3/3	D	6	Dlouhopolský	5	15	-
Thiacloprid high 3/3	D	7	Dlouhopolský	-	-	16
Thiacloprid high 3/3	D	8	-			-
Thiacloprid high 3/3	D	9	Proudnice	6	16	-
Thiacloprid high 3/3	D	10	Proudnice	5	15	-
Thiacloprid high 3/3	D	11	Bytíz	4	14	-
Thiacloprid high 3/3	D	12	Bytíz	4	14	-
Thiacloprid high 3/3	E	1	Dlouhopolský	5	15	-
Thiacloprid high 3/3	E	2	Dlouhopolský	-	-	16
Thiacloprid high 3/3	E	3	Dlouhopolský	5	-	15
Thiacloprid high 3/3	E	4	Dlouhopolský	6	16	-
Thiacloprid high 3/3	E	5	Dlouhopolský	-	-	16
Thiacloprid high 3/3	E	6	Dlouhopolský	-	-	14
Thiacloprid high 3/3	E	7	Dlouhopolský	5	14	-
Thiacloprid high 3/3	E	8	-			-
Thiacloprid high 3/3	E	9	Proudnice	-	-	15
Thiacloprid high 3/3	E	10	Proudnice	4	14	-
Thiacloprid high 3/3	E	11	Bytíz	4	15	-
Thiacloprid high 3/3	E	12	Bytíz	6	-	16
Thiacloprid high 3/3	F	1	Dlouhopolský	5	16	-
Thiacloprid high 3/3	F	2	Dlouhopolský	4	14	-
Thiacloprid high 3/3	F	3	Dlouhopolský	5	14	-
Thiacloprid high 3/3	F	4	Dlouhopolský	4	14	-
Thiacloprid high 3/3	F	5	Dlouhopolský	4	14	-
Thiacloprid high 3/3	F	6	Dlouhopolský	4	14	-
Thiacloprid high 3/3	F	7	Dlouhopolský	5	-	17
Thiacloprid high 3/3	F	8	-			-
Thiacloprid high 3/3	F	9	Proudnice	-	-	16
Thiacloprid high 3/3	F	10	Proudnice	-	-	16
Thiacloprid high 3/3	F	11	Bytíz	4	14	-
Thiacloprid high 3/3	F	12	Bytíz	6	16	-
Thiacloprid high 3/3	G	1	Dlouhopolský	5	14	-
Thiacloprid high 3/3	G	2	Dlouhopolský	-	-	16
Thiacloprid high 3/3	G	3	Dlouhopolský	-	-	14
Thiacloprid high 3/3	G	4	Dlouhopolský	-	-	14
Thiacloprid high 3/3	G	5	Dlouhopolský	4	14	-
Thiacloprid high 3/3	G	6	Dlouhopolský	5	15	-
Thiacloprid high 3/3	G	7	Dlouhopolský	5	16	-
Thiacloprid high 3/3	G	8	-			-
Thiacloprid high 3/3	G	9	Proudnice	5	14	-
Thiacloprid high 3/3	G	10	Proudnice	7	-	17
Thiacloprid high 3/3	G	11	Bytíz	6	16	-
Thiacloprid high 3/3	G	12	Bytíz	5	14	-
Thiacloprid high 3/3	H	1	Dlouhopolský	5	14	-
Thiacloprid high 3/3	H	2	Dlouhopolský	6	16	-
Thiacloprid high 3/3	H	3	Dlouhopolský	4	14	-
Thiacloprid high 3/3	H	4	Dlouhopolský	-	-	14
Thiacloprid high 3/3	H	5	Dlouhopolský	4	-	17
Thiacloprid high 3/3	H	6	Dlouhopolský	7	18	-
Thiacloprid high 3/3	H	7	Dlouhopolský	5	-	23
Thiacloprid high 3/3	H	8	Proudnice	-	-	16
Thiacloprid high 3/3	H	9	Proudnice	-	-	16
Thiacloprid high 3/3	H	10	Proudnice	5	15	-
Thiacloprid high 3/3	H	11	Bytíz	-	-	16
Thiacloprid high 3/3	H	12	Bytíz	5	15	-
Thiacloprid high 2/3	A	1	Dlouhopolský	5	16	-
Thiacloprid high 2/3	A	2	Dlouhopolský	-	-	15
Thiacloprid high 2/3	A	3	Dlouhopolský	4	14	-
Thiacloprid high 2/3	A	4	Dlouhopolský	4	14	-
Thiacloprid high 2/3	A	5	Dlouhopolský	6	16	-
Thiacloprid high 2/3	A	6	Dlouhopolský	5	15	-
Thiacloprid high 2/3	A	7	Dlouhopolský	5	15	-
Thiacloprid high 2/3	A	8	-			-
Thiacloprid high 2/3	A	9	Proudnice	5	15	-
Thiacloprid high 2/3	A	10	Proudnice	6	17	-
Thiacloprid high 2/3	A	11	Bytíz	5	15	-
Thiacloprid high 2/3	A	12	Bytíz	4	14	-
Thiacloprid high 2/3	B	1	Dlouhopolský	-	-	14
Thiacloprid high 2/3	B	2	Dlouhopolský	5	15	-
Thiacloprid high 2/3	B	3	Dlouhopolský	5	-	14
Thiacloprid high 2/3	B	4	Dlouhopolský	-	-	14
Thiacloprid high 2/3	B	5	Dlouhopolský	5	14	-
Thiacloprid high 2/3	B	6	Dlouhopolský	4	-	17
Thiacloprid high 2/3	B	7	Dlouhopolský	-	-	14
Thiacloprid high 2/3	B	8	-			-
Thiacloprid high 2/3	B	9	Proudnice	5	15	-
Thiacloprid high 2/3	B	10	Proudnice	5	14	-
Thiacloprid high 2/3	B	11	Bytíz	7	-	18
Thiacloprid high 2/3	B	12	Bytíz	5	15	-
Thiacloprid high 2/3	C	1	Dlouhopolský	-	-	9
Thiacloprid high 2/3	C	2	Dlouhopolský	6	16	-
Thiacloprid high 2/3	C	3	Dlouhopolský	-	-	15
Thiacloprid high 2/3	C	4	Dlouhopolský	5	14	-
Thiacloprid high 2/3	C	5	Dlouhopolský	5	14	-
Thiacloprid high 2/3	C	6	Dlouhopolský	4	15	-
Thiacloprid high 2/3	C	7	Dlouhopolský	-	-	9
Thiacloprid high 2/3	C	8	-			-
Thiacloprid high 2/3	C	9	Proudnice	5	14	-
Thiacloprid high 2/3	C	10	Proudnice	6	15	-
Thiacloprid high 2/3	C	11	Bytíz	5	14	-
Thiacloprid high 2/3	C	12	Bytíz	5	14	-
Thiacloprid high 2/3	D	1	Dlouhopolský	5	14	-
Thiacloprid high 2/3	D	2	Dlouhopolský	4	14	-
Thiacloprid high 2/3	D	3	Dlouhopolský	5	-	17
Thiacloprid high 2/3	D	4	Dlouhopolský	5	14	-
Thiacloprid high 2/3	D	5	Dlouhopolský	5	15	-
Thiacloprid high 2/3	D	6	Dlouhopolský	5	15	-
Thiacloprid high 2/3	D	7	Dlouhopolský	-	-	15
Thiacloprid high 2/3	D	8	-			-
Thiacloprid high 2/3	D	9	Proudnice	6	16	-
Thiacloprid high 2/3	D	10	Proudnice	5	15	-
Thiacloprid high 2/3	D	11	Bytíz	5	16	-
Thiacloprid high 2/3	D	12	Bytíz	5	-	18
Thiacloprid high 2/3	E	1	Dlouhopolský	5	-	17
Thiacloprid high 2/3	E	2	Dlouhopolský	5	16	-
Thiacloprid high 2/3	E	3	Dlouhopolský	5	14	-
Thiacloprid high 2/3	E	4	Dlouhopolský	5	14	-
Thiacloprid high 2/3	E	5	Dlouhopolský	5	-	17
Thiacloprid high 2/3	E	6	Dlouhopolský	5	14	-
Thiacloprid high 2/3	E	7	Dlouhopolský	5	-	16
Thiacloprid high 2/3	E	8	-			-
Thiacloprid high 2/3	E	9	Proudnice	5	14	-
Thiacloprid high 2/3	E	10	Proudnice	6	16	-
Thiacloprid high 2/3	E	11	Bytíz	5	15	-
Thiacloprid high 2/3	E	12	Bytíz	7	16	-
Thiacloprid high 2/3	F	1	Dlouhopolský	-	-	15
Thiacloprid high 2/3	F	2	Dlouhopolský	5	14	-
Thiacloprid high 2/3	F	3	Dlouhopolský	4	14	-
Thiacloprid high 2/3	F	4	Dlouhopolský	-	-	14
Thiacloprid high 2/3	F	5	Dlouhopolský	6	16	-
Thiacloprid high 2/3	F	6	Dlouhopolský	6	16	-
Thiacloprid high 2/3	F	7	Dlouhopolský	-	-	16
Thiacloprid high 2/3	F	8	-			-
Thiacloprid high 2/3	F	9	Proudnice	5	15	-
Thiacloprid high 2/3	F	10	Proudnice	6	17	-
Thiacloprid high 2/3	F	11	Bytíz	5	15	-
Thiacloprid high 2/3	F	12	Bytíz	4	14	-
Thiacloprid high 2/3	G	1	Dlouhopolský	5	15	-
Thiacloprid high 2/3	G	2	Dlouhopolský	4	16	-
Thiacloprid high 2/3	G	3	Dlouhopolský	-	-	16
Thiacloprid high 2/3	G	4	Dlouhopolský	5	15	-
Thiacloprid high 2/3	G	5	Dlouhopolský	-	-	16
Thiacloprid high 2/3	G	6	Dlouhopolský	6	16	-
Thiacloprid high 2/3	G	7	Dlouhopolský	-	-	16
Thiacloprid high 2/3	G	8	-			-
Thiacloprid high 2/3	G	9	Proudnice	6	-	17
Thiacloprid high 2/3	G	10	Proudnice	5	14	-
Thiacloprid high 2/3	G	11	Bytíz	4	14	-
Thiacloprid high 2/3	G	12	Bytíz	-	-	14
Thiacloprid high 2/3	H	1	Dlouhopolský	5	14	-
Thiacloprid high 2/3	H	2	Dlouhopolský	6	15	-
Thiacloprid high 2/3	H	3	Dlouhopolský	3	14	-
Thiacloprid high 2/3	H	4	Dlouhopolský	6	16	-
Thiacloprid high 2/3	H	5	Dlouhopolský	-	-	14
Thiacloprid high 2/3	H	6	Dlouhopolský	5	14	-
Thiacloprid high 2/3	H	7	Dlouhopolský	5	-	16
Thiacloprid high 2/3	H	8	Proudnice	6	17	-
Thiacloprid high 2/3	H	9	Proudnice	6	17	-
Thiacloprid high 2/3	H	10	Proudnice	6	16	-
Thiacloprid high 2/3	H	11	Bytíz	4	14	-
Thiacloprid high 2/3	H	12	Bytíz	-	-	14
Thiacloprid high 1/3 + Thiabendazole	A	1	Dlouhopolský	5	14	-
Thiacloprid high 1/3 + Thiabendazole	A	2	Dlouhopolský	-	-	15
Thiacloprid high 1/3 + Thiabendazole	A	3	Dlouhopolský	4	15	-
Thiacloprid high 1/3 + Thiabendazole	A	4	Dlouhopolský	6	15	-
Thiacloprid high 1/3 + Thiabendazole	A	5	Dlouhopolský	5	14	-
Thiacloprid high 1/3 + Thiabendazole	A	6	Dlouhopolský	5	14	-
Thiacloprid high 1/3 + Thiabendazole	A	7	Dlouhopolský	6	16	-
Thiacloprid high 1/3 + Thiabendazole	A	8	-			-
Thiacloprid high 1/3 + Thiabendazole	A	9	Proudnice	4	14	-
Thiacloprid high 1/3 + Thiabendazole	A	10	Proudnice	5	15	-
Thiacloprid high 1/3 + Thiabendazole	A	11	Bytíz	-	-	16
Thiacloprid high 1/3 + Thiabendazole	A	12	Bytíz	-	-	14
Thiacloprid high 1/3 + Thiabendazole	B	1	Dlouhopolský	5	15	-
Thiacloprid high 1/3 + Thiabendazole	B	2	Dlouhopolský	-	-	15
Thiacloprid high 1/3 + Thiabendazole	B	3	Dlouhopolský	4	14	-
Thiacloprid high 1/3 + Thiabendazole	B	4	Dlouhopolský	6	16	-
Thiacloprid high 1/3 + Thiabendazole	B	5	Dlouhopolský	5	-	17
Thiacloprid high 1/3 + Thiabendazole	B	6	Dlouhopolský	-	-	9
Thiacloprid high 1/3 + Thiabendazole	B	7	Dlouhopolský	5	-	18
Thiacloprid high 1/3 + Thiabendazole	B	8	-			-
Thiacloprid high 1/3 + Thiabendazole	B	9	Proudnice	6	-	17
Thiacloprid high 1/3 + Thiabendazole	B	10	Proudnice	6	-	16
Thiacloprid high 1/3 + Thiabendazole	B	11	Bytíz	4	14	-
Thiacloprid high 1/3 + Thiabendazole	B	12	Bytíz	4	14	-
Thiacloprid high 1/3 + Thiabendazole	C	1	Dlouhopolský	-	-	15
Thiacloprid high 1/3 + Thiabendazole	C	2	Dlouhopolský	-	-	14
Thiacloprid high 1/3 + Thiabendazole	C	3	Dlouhopolský	4	-	15
Thiacloprid high 1/3 + Thiabendazole	C	4	Dlouhopolský	5	15	-
Thiacloprid high 1/3 + Thiabendazole	C	5	Dlouhopolský	-	-	23
Thiacloprid high 1/3 + Thiabendazole	C	6	Dlouhopolský	4	14	-
Thiacloprid high 1/3 + Thiabendazole	C	7	Dlouhopolský	-	-	16
Thiacloprid high 1/3 + Thiabendazole	C	8	-			-
Thiacloprid high 1/3 + Thiabendazole	C	9	Proudnice	5	14	-
Thiacloprid high 1/3 + Thiabendazole	C	10	Proudnice	6	16	-
Thiacloprid high 1/3 + Thiabendazole	C	11	Bytíz	-	-	8
Thiacloprid high 1/3 + Thiabendazole	C	12	Bytíz	-	-	14
Thiacloprid high 1/3 + Thiabendazole	D	1	Dlouhopolský	5	15	-
Thiacloprid high 1/3 + Thiabendazole	D	2	Dlouhopolský	-	-	15
Thiacloprid high 1/3 + Thiabendazole	D	3	Dlouhopolský	-	-	8
Thiacloprid high 1/3 + Thiabendazole	D	4	Dlouhopolský	5	15	-
Thiacloprid high 1/3 + Thiabendazole	D	5	Dlouhopolský	-	-	14
Thiacloprid high 1/3 + Thiabendazole	D	6	Dlouhopolský	5	15	-
Thiacloprid high 1/3 + Thiabendazole	D	7	Dlouhopolský	5	14	-
Thiacloprid high 1/3 + Thiabendazole	D	8	-			-
Thiacloprid high 1/3 + Thiabendazole	D	9	Proudnice	5	15	-
Thiacloprid high 1/3 + Thiabendazole	D	10	Proudnice	5	15	-
Thiacloprid high 1/3 + Thiabendazole	D	11	Bytíz	5	14	-
Thiacloprid high 1/3 + Thiabendazole	D	12	Bytíz	-	-	14
Thiacloprid high 1/3 + Thiabendazole	E	1	Dlouhopolský	5	14	-
Thiacloprid high 1/3 + Thiabendazole	E	2	Dlouhopolský	6	-	23
Thiacloprid high 1/3 + Thiabendazole	E	3	Dlouhopolský	-	-	14
Thiacloprid high 1/3 + Thiabendazole	E	4	Dlouhopolský	-	-	15
Thiacloprid high 1/3 + Thiabendazole	E	5	Dlouhopolský	-	-	15
Thiacloprid high 1/3 + Thiabendazole	E	6	Dlouhopolský	-	-	15
Thiacloprid high 1/3 + Thiabendazole	E	7	Dlouhopolský	5	15	-
Thiacloprid high 1/3 + Thiabendazole	E	8	-			-
Thiacloprid high 1/3 + Thiabendazole	E	9	Proudnice	5	15	-
Thiacloprid high 1/3 + Thiabendazole	E	10	Proudnice	-	-	16
Thiacloprid high 1/3 + Thiabendazole	E	11	Bytíz	5	15	-
Thiacloprid high 1/3 + Thiabendazole	E	12	Bytíz	4	14	-
Thiacloprid high 1/3 + Thiabendazole	F	1	Dlouhopolský	4	14	-
Thiacloprid high 1/3 + Thiabendazole	F	2	Dlouhopolský	5	15	-
Thiacloprid high 1/3 + Thiabendazole	F	3	Dlouhopolský	4	14	-
Thiacloprid high 1/3 + Thiabendazole	F	4	Dlouhopolský	-	-	15
Thiacloprid high 1/3 + Thiabendazole	F	5	Dlouhopolský	5	-	23
Thiacloprid high 1/3 + Thiabendazole	F	6	Dlouhopolský	4	-	17
Thiacloprid high 1/3 + Thiabendazole	F	7	Dlouhopolský	4	14	-
Thiacloprid high 1/3 + Thiabendazole	F	8	-			-
Thiacloprid high 1/3 + Thiabendazole	F	9	Proudnice	6	16	-
Thiacloprid high 1/3 + Thiabendazole	F	10	Proudnice	5	-	18
Thiacloprid high 1/3 + Thiabendazole	F	11	Bytíz	4	14	-
Thiacloprid high 1/3 + Thiabendazole	F	12	Bytíz	-	-	14
Thiacloprid high 1/3 + Thiabendazole	G	1	Dlouhopolský	6	15	-
Thiacloprid high 1/3 + Thiabendazole	G	2	Dlouhopolský	5	15	-
Thiacloprid high 1/3 + Thiabendazole	G	3	Dlouhopolský	5	16	-
Thiacloprid high 1/3 + Thiabendazole	G	4	Dlouhopolský	5	-	15
Thiacloprid high 1/3 + Thiabendazole	G	5	Dlouhopolský	-	-	16
Thiacloprid high 1/3 + Thiabendazole	G	6	Dlouhopolský	4	-	17
Thiacloprid high 1/3 + Thiabendazole	G	7	Dlouhopolský	6	18	-
Thiacloprid high 1/3 + Thiabendazole	G	8	Bytíz	-	-	16
Thiacloprid high 1/3 + Thiabendazole	G	9	Proudnice	5	15	-
Thiacloprid high 1/3 + Thiabendazole	G	10	Proudnice	-	-	16
Thiacloprid high 1/3 + Thiabendazole	G	11	Bytíz	5	14	-
Thiacloprid high 1/3 + Thiabendazole	G	12	Bytíz	5	14	-
Thiacloprid high 1/3 + Thiabendazole	H	1	Dlouhopolský	5	14	-
Thiacloprid high 1/3 + Thiabendazole	H	2	Dlouhopolský	5	15	-
Thiacloprid high 1/3 + Thiabendazole	H	3	Dlouhopolský	-	-	16
Thiacloprid high 1/3 + Thiabendazole	H	4	Dlouhopolský	5	16	-
Thiacloprid high 1/3 + Thiabendazole	H	5	Dlouhopolský	-	-	16
Thiacloprid high 1/3 + Thiabendazole	H	6	Dlouhopolský	5	15	-
Thiacloprid high 1/3 + Thiabendazole	H	7	Dlouhopolský	5	14	-
Thiacloprid high 1/3 + Thiabendazole	H	8	Proudnice	-	-	16
Thiacloprid high 1/3 + Thiabendazole	H	9	Proudnice	5	15	-
Thiacloprid high 1/3 + Thiabendazole	H	10	Proudnice	5	15	-
Thiacloprid high 1/3 + Thiabendazole	H	11	Bytíz	5	14	-
Thiacloprid high 1/3 + Thiabendazole	H	12	Bytíz	5	14	-
Thiacloprid low 3/3	A	1	Dlouhopolský	-	-	14
Thiacloprid low 3/3	A	2	Dlouhopolský	-	-	9
Thiacloprid low 3/3	A	3	Dlouhopolský	4	14	-
Thiacloprid low 3/3	A	4	Dlouhopolský	5	14	-
Thiacloprid low 3/3	A	5	Dlouhopolský	5	14	-
Thiacloprid low 3/3	A	6	Dlouhopolský	5	14	-
Thiacloprid low 3/3	A	7	Dlouhopolský	-	-	15
Thiacloprid low 3/3	A	8	-			-
Thiacloprid low 3/3	A	9	Proudnice	6	16	-
Thiacloprid low 3/3	A	10	Proudnice	5	15	-
Thiacloprid low 3/3	A	11	Bytíz	5	16	-
Thiacloprid low 3/3	A	12	Bytíz	5	-	18
Thiacloprid low 3/3	B	1	Dlouhopolský	5	-	18
Thiacloprid low 3/3	B	2	Dlouhopolský	4	14	-
Thiacloprid low 3/3	B	3	Dlouhopolský	5	14	-
Thiacloprid low 3/3	B	4	Dlouhopolský	6	-	10
Thiacloprid low 3/3	B	5	Dlouhopolský	-	-	16
Thiacloprid low 3/3	B	6	Dlouhopolský	5	14	-
Thiacloprid low 3/3	B	7	Dlouhopolský	5	15	-
Thiacloprid low 3/3	B	8	-			-
Thiacloprid low 3/3	B	9	Proudnice	5	15	-
Thiacloprid low 3/3	B	10	Proudnice	6	16	-
Thiacloprid low 3/3	B	11	Bytíz	5	-	18
Thiacloprid low 3/3	B	12	Bytíz	5	14	-
Thiacloprid low 3/3	C	1	Dlouhopolský	5	15	-
Thiacloprid low 3/3	C	2	Dlouhopolský	5	15	-
Thiacloprid low 3/3	C	3	Dlouhopolský	-	-	16
Thiacloprid low 3/3	C	4	Dlouhopolský	6	-	23
Thiacloprid low 3/3	C	5	Dlouhopolský	5	15	-
Thiacloprid low 3/3	C	6	Dlouhopolský	5	14	-
Thiacloprid low 3/3	C	7	Dlouhopolský	5	-	17
Thiacloprid low 3/3	C	8	-			-
Thiacloprid low 3/3	C	9	Proudnice	-	-	14
Thiacloprid low 3/3	C	10	Proudnice	6	17	-
Thiacloprid low 3/3	C	11	Bytíz	-	-	14
Thiacloprid low 3/3	C	12	Bytíz	7	17	-
Thiacloprid low 3/3	D	1	Dlouhopolský	4	-	17
Thiacloprid low 3/3	D	2	Dlouhopolský	-	-	16
Thiacloprid low 3/3	D	3	Dlouhopolský	-	-	16
Thiacloprid low 3/3	D	4	Dlouhopolský	4	14	-
Thiacloprid low 3/3	D	5	Dlouhopolský	5	15	-
Thiacloprid low 3/3	D	6	Dlouhopolský	5	15	-
Thiacloprid low 3/3	D	7	Dlouhopolský	5	14	-
Thiacloprid low 3/3	D	8	-			-
Thiacloprid low 3/3	D	9	Proudnice	-	-	16
Thiacloprid low 3/3	D	10	Proudnice	-	-	14
Thiacloprid low 3/3	D	11	Bytíz	6	16	-
Thiacloprid low 3/3	D	12	Bytíz	4	17	-
Thiacloprid low 3/3	E	1	Dlouhopolský	5	15	-
Thiacloprid low 3/3	E	2	Dlouhopolský	5	15	-
Thiacloprid low 3/3	E	3	Dlouhopolský	5	14	-
Thiacloprid low 3/3	E	4	Dlouhopolský	5	14	-
Thiacloprid low 3/3	E	5	Dlouhopolský	5	14	-
Thiacloprid low 3/3	E	6	Dlouhopolský	5	14	-
Thiacloprid low 3/3	E	7	Dlouhopolský	-	-	15
Thiacloprid low 3/3	E	8	-			-
Thiacloprid low 3/3	E	9	Proudnice	-	-	16
Thiacloprid low 3/3	E	10	Proudnice	5	14	-
Thiacloprid low 3/3	E	11	Bytíz	-	-	14
Thiacloprid low 3/3	E	12	Bytíz	5	14	-
Thiacloprid low 3/3	F	1	Dlouhopolský	-	-	9
Thiacloprid low 3/3	F	2	Dlouhopolský	5	15	-
Thiacloprid low 3/3	F	3	Dlouhopolský	5	14	-
Thiacloprid low 3/3	F	4	Dlouhopolský	-	-	16
Thiacloprid low 3/3	F	5	Dlouhopolský	5	16	-
Thiacloprid low 3/3	F	6	Dlouhopolský	-	-	15
Thiacloprid low 3/3	F	7	Dlouhopolský	4	14	-
Thiacloprid low 3/3	F	8	-			-
Thiacloprid low 3/3	F	9	Proudnice	-	-	16
Thiacloprid low 3/3	F	10	Proudnice	-	-	14
Thiacloprid low 3/3	F	11	Bytíz	5	15	-
Thiacloprid low 3/3	F	12	Bytíz	4	14	-
Thiacloprid low 3/3	G	1	Dlouhopolský	4	14	-
Thiacloprid low 3/3	G	2	Dlouhopolský	4	14	-
Thiacloprid low 3/3	G	3	Dlouhopolský	5	15	-
Thiacloprid low 3/3	G	4	Dlouhopolský	5	15	-
Thiacloprid low 3/3	G	5	Dlouhopolský	6	-	23
Thiacloprid low 3/3	G	6	Dlouhopolský	-	-	15
Thiacloprid low 3/3	G	7	Dlouhopolský	5	16	-
Thiacloprid low 3/3	G	8	-			-
Thiacloprid low 3/3	G	9	Proudnice	6	15	-
Thiacloprid low 3/3	G	10	Proudnice	6	16	-
Thiacloprid low 3/3	G	11	Bytíz	4	14	-
Thiacloprid low 3/3	G	12	Bytíz	5	15	-
Thiacloprid low 3/3	H	1	Dlouhopolský	5	14	-
Thiacloprid low 3/3	H	2	Dlouhopolský	4	-	17
Thiacloprid low 3/3	H	3	Dlouhopolský	5	15	-
Thiacloprid low 3/3	H	4	Dlouhopolský	4	14	-
Thiacloprid low 3/3	H	5	Dlouhopolský	-	-	15
Thiacloprid low 3/3	H	6	Dlouhopolský	5	14	-
Thiacloprid low 3/3	H	7	Dlouhopolský	5	16	-
Thiacloprid low 3/3	H	8	Proudnice	7	17	-
Thiacloprid low 3/3	H	9	Proudnice	-	-	15
Thiacloprid low 3/3	H	10	Proudnice	6	15	-
Thiacloprid low 3/3	H	11	Bytíz	6	16	-
Thiacloprid low 3/3	H	12	Bytíz	4	16	-
Thiacloprid low 2/3	A	1	Dlouhopolský	-	-	16
Thiacloprid low 2/3	A	2	Dlouhopolský	5	15	-
Thiacloprid low 2/3	A	3	Dlouhopolský	5	15	-
Thiacloprid low 2/3	A	4	Dlouhopolský	5	16	-
Thiacloprid low 2/3	A	5	Dlouhopolský	5	15	-
Thiacloprid low 2/3	A	6	Dlouhopolský	6	-	17
Thiacloprid low 2/3	A	7	Dlouhopolský	5	15	-
Thiacloprid low 2/3	A	8	-			-
Thiacloprid low 2/3	A	9	Proudnice	5	14	-
Thiacloprid low 2/3	A	10	Proudnice	6	17	-
Thiacloprid low 2/3	A	11	Bytíz	-	-	14
Thiacloprid low 2/3	A	12	Bytíz	5	14	-
Thiacloprid low 2/3	B	1	Dlouhopolský	5	15	-
Thiacloprid low 2/3	B	2	Dlouhopolský	5	14	-
Thiacloprid low 2/3	B	3	Dlouhopolský	5	14	-
Thiacloprid low 2/3	B	4	Dlouhopolský	5	15	-
Thiacloprid low 2/3	B	5	Dlouhopolský	5	15	-
Thiacloprid low 2/3	B	6	Dlouhopolský	-	-	16
Thiacloprid low 2/3	B	7	Dlouhopolský	4	14	-
Thiacloprid low 2/3	B	8	-			-
Thiacloprid low 2/3	B	9	Proudnice	6	16	-
Thiacloprid low 2/3	B	10	Proudnice	6	-	17
Thiacloprid low 2/3	B	11	Bytíz	6	16	-
Thiacloprid low 2/3	B	12	Bytíz	5	14	-
Thiacloprid low 2/3	C	1	Dlouhopolský	5	15	-
Thiacloprid low 2/3	C	2	Dlouhopolský	4	14	-
Thiacloprid low 2/3	C	3	Dlouhopolský	5	15	-
Thiacloprid low 2/3	C	4	Dlouhopolský	4	-	16
Thiacloprid low 2/3	C	5	Dlouhopolský		14	-
Thiacloprid low 2/3	C	6	Dlouhopolský	4	15	-
Thiacloprid low 2/3	C	7	Dlouhopolský	5	-	-
Thiacloprid low 2/3	C	8	-			-
Thiacloprid low 2/3	C	9	Proudnice	4	15	-
Thiacloprid low 2/3	C	10	Proudnice	-	-	14
Thiacloprid low 2/3	C	11	Bytíz	5	15	-
Thiacloprid low 2/3	C	12	Bytíz	4	14	-
Thiacloprid low 2/3	D	1	Dlouhopolský	5	-	17
Thiacloprid low 2/3	D	2	Dlouhopolský	5	14	-
Thiacloprid low 2/3	D	3	Dlouhopolský	5	-	14
Thiacloprid low 2/3	D	4	Dlouhopolský	4	14	-
Thiacloprid low 2/3	D	5	Dlouhopolský	5	14	-
Thiacloprid low 2/3	D	6	Dlouhopolský	5	14	-
Thiacloprid low 2/3	D	7	Dlouhopolský	5	-	16
Thiacloprid low 2/3	D	8	-			-
Thiacloprid low 2/3	D	9	Proudnice	5	14	-
Thiacloprid low 2/3	D	10	Proudnice	4	14	-
Thiacloprid low 2/3	D	11	Bytíz	4	14	-
Thiacloprid low 2/3	D	12	Bytíz	5	15	-
Thiacloprid low 2/3	E	1	Dlouhopolský	4	14	-
Thiacloprid low 2/3	E	2	Dlouhopolský	5	15	-
Thiacloprid low 2/3	E	3	Dlouhopolský	-	-	16
Thiacloprid low 2/3	E	4	Dlouhopolský	-	-	16
Thiacloprid low 2/3	E	5	Dlouhopolský	5	14	-
Thiacloprid low 2/3	E	6	Dlouhopolský	5	16	-
Thiacloprid low 2/3	E	7	Dlouhopolský	-	-	15
Thiacloprid low 2/3	E	8	-			-
Thiacloprid low 2/3	E	9	Proudnice	5	14	-
Thiacloprid low 2/3	E	10	Proudnice	5	14	-
Thiacloprid low 2/3	E	11	Bytíz	5	15	-
Thiacloprid low 2/3	E	12	Bytíz	-	-	14
Thiacloprid low 2/3	F	1	Dlouhopolský	-	-	14
Thiacloprid low 2/3	F	2	Dlouhopolský	-	-	14
Thiacloprid low 2/3	F	3	Dlouhopolský	4	16	-
Thiacloprid low 2/3	F	4	Dlouhopolský	5	15	-
Thiacloprid low 2/3	F	5	Dlouhopolský	5	15	-
Thiacloprid low 2/3	F	6	Dlouhopolský	5	16	-
Thiacloprid low 2/3	F	7	Dlouhopolský	-	-	8
Thiacloprid low 2/3	F	8	-			-
Thiacloprid low 2/3	F	9	Proudnice	-	-	16
Thiacloprid low 2/3	F	10	Proudnice	5	-	16
Thiacloprid low 2/3	F	11	Bytíz	5	16	-
Thiacloprid low 2/3	F	12	Bytíz	-	-	14
Thiacloprid low 2/3	G	1	Dlouhopolský	5	15	-
Thiacloprid low 2/3	G	2	Dlouhopolský	5	15	-
Thiacloprid low 2/3	G	3	Dlouhopolský	-	-	14
Thiacloprid low 2/3	G	4	Dlouhopolský	5	15	-
Thiacloprid low 2/3	G	5	Dlouhopolský	-	-	15
Thiacloprid low 2/3	G	6	Dlouhopolský	-	-	10
Thiacloprid low 2/3	G	7	Dlouhopolský	5	15	-
Thiacloprid low 2/3	G	8	-			-
Thiacloprid low 2/3	G	9	Proudnice	5	14	-
Thiacloprid low 2/3	G	10	Proudnice	5	15	-
Thiacloprid low 2/3	G	11	Bytíz	-	-	15
Thiacloprid low 2/3	G	12	Bytíz	4	14	-
Thiacloprid low 2/3	H	1	Dlouhopolský	-	-	14
Thiacloprid low 2/3	H	2	Dlouhopolský	5	14	-
Thiacloprid low 2/3	H	3	Dlouhopolský	4	-	17
Thiacloprid low 2/3	H	4	Dlouhopolský	5	15	-
Thiacloprid low 2/3	H	5	Dlouhopolský	-	-	15
Thiacloprid low 2/3	H	6	Dlouhopolský	5	-	23
Thiacloprid low 2/3	H	7	Dlouhopolský	-	-	16
Thiacloprid low 2/3	H	8	Proudnice	6	17	-
Thiacloprid low 2/3	H	9	Proudnice	5	16	-
Thiacloprid low 2/3	H	10	Proudnice	5	14	-
Thiacloprid low 2/3	H	11	Bytíz	5	15	-
Thiacloprid low 2/3	H	12	Bytíz	6	17	-
Thiacloprid low 1/3 + Thiabendazole	A	1	Dlouhopolský	-	-	23
Thiacloprid low 1/3 + Thiabendazole	A	2	Dlouhopolský	-	-	16
Thiacloprid low 1/3 + Thiabendazole	A	3	Dlouhopolský	5	16	-
Thiacloprid low 1/3 + Thiabendazole	A	4	Dlouhopolský	4	-	18
Thiacloprid low 1/3 + Thiabendazole	A	5	Dlouhopolský	5	-	18
Thiacloprid low 1/3 + Thiabendazole	A	6	Dlouhopolský	5	-	18
Thiacloprid low 1/3 + Thiabendazole	A	7	Dlouhopolský	6	-	16
Thiacloprid low 1/3 + Thiabendazole	A	8	-			-
Thiacloprid low 1/3 + Thiabendazole	A	9	Proudnice	6	-	16
Thiacloprid low 1/3 + Thiabendazole	A	10	Proudnice	6	-	16
Thiacloprid low 1/3 + Thiabendazole	A	11	Bytíz	-	-	9
Thiacloprid low 1/3 + Thiabendazole	A	12	Bytíz	-	-	16
Thiacloprid low 1/3 + Thiabendazole	B	1	Dlouhopolský	5	14	-
Thiacloprid low 1/3 + Thiabendazole	B	2	Dlouhopolský	5	15	-
Thiacloprid low 1/3 + Thiabendazole	B	3	Dlouhopolský	5	-	18
Thiacloprid low 1/3 + Thiabendazole	B	4	Dlouhopolský	4	-	18
Thiacloprid low 1/3 + Thiabendazole	B	5	Dlouhopolský	5	-	18
Thiacloprid low 1/3 + Thiabendazole	B	6	Dlouhopolský	5	-	18
Thiacloprid low 1/3 + Thiabendazole	B	7	Dlouhopolský	5	-	16
Thiacloprid low 1/3 + Thiabendazole	B	8	-			-
Thiacloprid low 1/3 + Thiabendazole	B	9	Proudnice	5	17	-
Thiacloprid low 1/3 + Thiabendazole	B	10	Proudnice	5	-	17
Thiacloprid low 1/3 + Thiabendazole	B	11	Bytíz	-	-	9
Thiacloprid low 1/3 + Thiabendazole	B	12	Bytíz	5	-	17
Thiacloprid low 1/3 + Thiabendazole	C	1	Dlouhopolský	5	15	-
Thiacloprid low 1/3 + Thiabendazole	C	2	Dlouhopolský	5	-	18
Thiacloprid low 1/3 + Thiabendazole	C	3	Dlouhopolský	5	-	18
Thiacloprid low 1/3 + Thiabendazole	C	4	Dlouhopolský	-	-	9
Thiacloprid low 1/3 + Thiabendazole	C	5	Dlouhopolský	4	-	17
Thiacloprid low 1/3 + Thiabendazole	C	6	Dlouhopolský	5	17	-
Thiacloprid low 1/3 + Thiabendazole	C	7	Dlouhopolský	6	-	16
Thiacloprid low 1/3 + Thiabendazole	C	8	-			-
Thiacloprid low 1/3 + Thiabendazole	C	9	Proudnice	-	-	16
Thiacloprid low 1/3 + Thiabendazole	C	10	Proudnice	-	-	16
Thiacloprid low 1/3 + Thiabendazole	C	11	Bytíz	-	-	16
Thiacloprid low 1/3 + Thiabendazole	C	12	Bytíz	4	-	17
Thiacloprid low 1/3 + Thiabendazole	D	1	Dlouhopolský	-	-	14
Thiacloprid low 1/3 + Thiabendazole	D	2	Dlouhopolský	-	-	14
Thiacloprid low 1/3 + Thiabendazole	D	3	Dlouhopolský	-	-	16
Thiacloprid low 1/3 + Thiabendazole	D	4	Dlouhopolský	5	-	17
Thiacloprid low 1/3 + Thiabendazole	D	5	Dlouhopolský	5	-	17
Thiacloprid low 1/3 + Thiabendazole	D	6	Dlouhopolský	5	-	17
Thiacloprid low 1/3 + Thiabendazole	D	7	Dlouhopolský	-	-	9
Thiacloprid low 1/3 + Thiabendazole	D	8	-			-
Thiacloprid low 1/3 + Thiabendazole	D	9	Proudnice	-	-	16
Thiacloprid low 1/3 + Thiabendazole	D	10	Proudnice	5	15	-
Thiacloprid low 1/3 + Thiabendazole	D	11	Bytíz	5	14	-
Thiacloprid low 1/3 + Thiabendazole	D	12	Bytíz	5	15	-
Thiacloprid low 1/3 + Thiabendazole	E	1	Dlouhopolský	4	14	-
Thiacloprid low 1/3 + Thiabendazole	E	2	Dlouhopolský	-	-	14
Thiacloprid low 1/3 + Thiabendazole	E	3	Dlouhopolský	5	15	-
Thiacloprid low 1/3 + Thiabendazole	E	4	Dlouhopolský	5	-	14
Thiacloprid low 1/3 + Thiabendazole	E	5	Dlouhopolský	4	17	-
Thiacloprid low 1/3 + Thiabendazole	E	6	Dlouhopolský	5	-	18
Thiacloprid low 1/3 + Thiabendazole	E	7	Dlouhopolský	-	-	16
Thiacloprid low 1/3 + Thiabendazole	E	8	-			-
Thiacloprid low 1/3 + Thiabendazole	E	9	Proudnice	5	14	-
Thiacloprid low 1/3 + Thiabendazole	E	10	Proudnice	5	17	-
Thiacloprid low 1/3 + Thiabendazole	E	11	Bytíz	5	14	-
Thiacloprid low 1/3 + Thiabendazole	E	12	Bytíz	-	-	16
Thiacloprid low 1/3 + Thiabendazole	F	1	Dlouhopolský	5	15	-
Thiacloprid low 1/3 + Thiabendazole	F	2	Dlouhopolský	5	15	-
Thiacloprid low 1/3 + Thiabendazole	F	3	Dlouhopolský	5	-	23
Thiacloprid low 1/3 + Thiabendazole	F	4	Dlouhopolský	4	15	-
Thiacloprid low 1/3 + Thiabendazole	F	5	Dlouhopolský	5	15	-
Thiacloprid low 1/3 + Thiabendazole	F	6	Dlouhopolský	5	15	-
Thiacloprid low 1/3 + Thiabendazole	F	7	Dlouhopolský	4	15	-
Thiacloprid low 1/3 + Thiabendazole	F	8	-			-
Thiacloprid low 1/3 + Thiabendazole	F	9	Proudnice	7	16	-
Thiacloprid low 1/3 + Thiabendazole	F	10	Proudnice	-	-	16
Thiacloprid low 1/3 + Thiabendazole	F	11	Bytíz	4	15	-
Thiacloprid low 1/3 + Thiabendazole	F	12	Bytíz	4	14	-
Thiacloprid low 1/3 + Thiabendazole	G	1	Dlouhopolský	-	-	14
Thiacloprid low 1/3 + Thiabendazole	G	2	Dlouhopolský	4	14	-
Thiacloprid low 1/3 + Thiabendazole	G	3	Dlouhopolský	6	15	-
Thiacloprid low 1/3 + Thiabendazole	G	4	Dlouhopolský	-	-	14
Thiacloprid low 1/3 + Thiabendazole	G	5	Dlouhopolský	4	-	18
Thiacloprid low 1/3 + Thiabendazole	G	6	Dlouhopolský	5	14	-
Thiacloprid low 1/3 + Thiabendazole	G	7	Dlouhopolský	-	-	9
Thiacloprid low 1/3 + Thiabendazole	G	8	-			-
Thiacloprid low 1/3 + Thiabendazole	G	9	Proudnice	-	-	16
Thiacloprid low 1/3 + Thiabendazole	G	10	Proudnice	-	-	16
Thiacloprid low 1/3 + Thiabendazole	G	11	Bytíz	4	16	-
Thiacloprid low 1/3 + Thiabendazole	G	12	Bytíz	5	16	-
Thiacloprid low 1/3 + Thiabendazole	H	1	Dlouhopolský	4	-	23
Thiacloprid low 1/3 + Thiabendazole	H	2	Dlouhopolský	4	14	-
Thiacloprid low 1/3 + Thiabendazole	H	3	Dlouhopolský	4	-	17
Thiacloprid low 1/3 + Thiabendazole	H	4	Dlouhopolský	5	15	-
Thiacloprid low 1/3 + Thiabendazole	H	5	Dlouhopolský	4	14	-
Thiacloprid low 1/3 + Thiabendazole	H	6	Dlouhopolský	4	14	-
Thiacloprid low 1/3 + Thiabendazole	H	7	Dlouhopolský	4	-	23
Thiacloprid low 1/3 + Thiabendazole	H	8	Proudnice	6	15	-
Thiacloprid low 1/3 + Thiabendazole	H	9	Proudnice	-	-	16
Thiacloprid low 1/3 + Thiabendazole	H	10	Proudnice	7	15	-
Thiacloprid low 1/3 + Thiabendazole	H	11	Bytíz	5	15	-
Thiacloprid low 1/3 + Thiabendazole	H	12	Bytíz	4	15	-
Imidacloprid high 3/3	A	1	Dlouhopolský	-	-	17
Imidacloprid high 3/3	A	2	Dlouhopolský	5	-	17
Imidacloprid high 3/3	A	3	Dlouhopolský	-	-	14
Imidacloprid high 3/3	A	4	Dlouhopolský	6	-	17
Imidacloprid high 3/3	A	5	Dlouhopolský	5	-	17
Imidacloprid high 3/3	A	6	Dlouhopolský	5	-	17
Imidacloprid high 3/3	A	7	Dlouhopolský	-	-	15
Imidacloprid high 3/3	A	8	Proudnice	-	-	15
Imidacloprid high 3/3	A	9	Proudnice	-	-	15
Imidacloprid high 3/3	A	10	Proudnice	-	-	15
Imidacloprid high 3/3	A	11	Bytíz	-	-	14
Imidacloprid high 3/3	A	12	Bytíz	-	-	14
Imidacloprid high 3/3	B	1	Dlouhopolský	-	-	14
Imidacloprid high 3/3	B	2	Dlouhopolský	-	-	9
Imidacloprid high 3/3	B	3	Dlouhopolský	4	-	18
Imidacloprid high 3/3	B	4	Dlouhopolský	-	-	15
Imidacloprid high 3/3	B	5	Dlouhopolský	-	-	15
Imidacloprid high 3/3	B	6	Dlouhopolský	5	-	17
Imidacloprid high 3/3	B	7	Dlouhopolský	-	-	15
Imidacloprid high 3/3	B	8	Proudnice	-	-	15
Imidacloprid high 3/3	B	9	Proudnice	7	-	17
Imidacloprid high 3/3	B	10	Proudnice	-	-	14
Imidacloprid high 3/3	B	11	Bytíz	-	-	14
Imidacloprid high 3/3	B	12	Bytíz	-	-	15
Imidacloprid high 3/3	C	1	Dlouhopolský	5	-	14
Imidacloprid high 3/3	C	2	Dlouhopolský	5	-	23
Imidacloprid high 3/3	C	3	Dlouhopolský	-	-	16
Imidacloprid high 3/3	C	4	Dlouhopolský	4	-	18
Imidacloprid high 3/3	C	5	Dlouhopolský	-	-	16
Imidacloprid high 3/3	C	6	Dlouhopolský	5	-	18
Imidacloprid high 3/3	C	7	Dlouhopolský	-	-	16
Imidacloprid high 3/3	C	8	Proudnice	-	-	16
Imidacloprid high 3/3	C	9	Proudnice	-	-	14
Imidacloprid high 3/3	C	10	Proudnice	4	-	18
Imidacloprid high 3/3	C	11	Bytíz	4	-	18
Imidacloprid high 3/3	C	12	Bytíz	5	-	18
Imidacloprid high 3/3	D	1	Dlouhopolský	5	14	-
Imidacloprid high 3/3	D	2	Dlouhopolský	-	-	14
Imidacloprid high 3/3	D	3	Dlouhopolský	4	-	23
Imidacloprid high 3/3	D	4	Dlouhopolský	4	-	23
Imidacloprid high 3/3	D	5	Dlouhopolský	-	-	9
Imidacloprid high 3/3	D	6	Dlouhopolský	-	-	16
Imidacloprid high 3/3	D	7	Dlouhopolský	4	-	23
Imidacloprid high 3/3	D	8	Proudnice	-	-	16
Imidacloprid high 3/3	D	9	Proudnice	-	-	16
Imidacloprid high 3/3	D	10	Proudnice	-	-	16
Imidacloprid high 3/3	D	11	Bytíz	4	-	16
Imidacloprid high 3/3	D	12	Bytíz	5	-	18
Imidacloprid high 3/3	E	1	Dlouhopolský	5	-	18
Imidacloprid high 3/3	E	2	Dlouhopolský	-	-	18
Imidacloprid high 3/3	E	3	Dlouhopolský	5	-	23
Imidacloprid high 3/3	E	4	Dlouhopolský	5	-	23
Imidacloprid high 3/3	E	5	Dlouhopolský	-	-	16
Imidacloprid high 3/3	E	6	Dlouhopolský	-	-	16
Imidacloprid high 3/3	E	7	Dlouhopolský	4	-	23
Imidacloprid high 3/3	E	8	Proudnice	-	-	16
Imidacloprid high 3/3	E	9	Proudnice	-	-	16
Imidacloprid high 3/3	E	10	Proudnice	7	-	23
Imidacloprid high 3/3	E	11	Bytíz	-	-	16
Imidacloprid high 3/3	E	12	Bytíz	-	-	14
Imidacloprid high 3/3	F	1	Dlouhopolský	-	-	16
Imidacloprid high 3/3	F	2	Dlouhopolský	6	14	-
Imidacloprid high 3/3	F	3	Dlouhopolský	-	-	16
Imidacloprid high 3/3	F	4	Dlouhopolský	4	-	23
Imidacloprid high 3/3	F	5	Dlouhopolský	5	-	23
Imidacloprid high 3/3	F	6	Dlouhopolský	5	-	23
Imidacloprid high 3/3	F	7	Dlouhopolský	-	-	16
Imidacloprid high 3/3	F	8	Proudnice	-	-	16
Imidacloprid high 3/3	F	9	Proudnice	5	-	23
Imidacloprid high 3/3	F	10	Proudnice	4	-	23
Imidacloprid high 3/3	F	11	Bytíz	-	-	16
Imidacloprid high 3/3	F	12	Bytíz	-	-	16
Imidacloprid high 3/3	G	1	Dlouhopolský	5	-	23
Imidacloprid high 3/3	G	2	Dlouhopolský	6	-	23
Imidacloprid high 3/3	G	3	Dlouhopolský	6	-	23
Imidacloprid high 3/3	G	4	Dlouhopolský	-	-	15
Imidacloprid high 3/3	G	5	Dlouhopolský	-	-	1ř
Imidacloprid high 3/3	G	6	Dlouhopolský	-	-	15
Imidacloprid high 3/3	G	7	Dlouhopolský	-	-	15
Imidacloprid high 3/3	G	8	Proudnice	-	-	15
Imidacloprid high 3/3	G	9	Proudnice	-	-	15
Imidacloprid high 3/3	G	10	Proudnice	-	-	15
Imidacloprid high 3/3	G	11	Bytíz	4	-	23
Imidacloprid high 3/3	G	12	Bytíz	-	-	14
Imidacloprid high 3/3	H	1	Dlouhopolský	4	14	-
Imidacloprid high 3/3	H	2	Dlouhopolský	4	-	18
Imidacloprid high 3/3	H	3	Dlouhopolský	5	-	18
Imidacloprid high 3/3	H	4	Dlouhopolský	5	16	-
Imidacloprid high 3/3	H	5	Dlouhopolský	4	-	18
Imidacloprid high 3/3	H	6	Dlouhopolský	-	-	15
Imidacloprid high 3/3	H	7	Dlouhopolský	-	-	15
Imidacloprid high 3/3	H	8	Proudnice	5	-	18
Imidacloprid high 3/3	H	9	Proudnice	5	-	18
Imidacloprid high 3/3	H	10	Proudnice	-	-	15
Imidacloprid high 3/3	H	11	Bytíz	-	-	15
Imidacloprid high 3/3	H	12	Bytíz	5	-	18
Imidacloprid high 2/3	A	1	Dlouhopolský	5	-	17
Imidacloprid high 2/3	A	2	Dlouhopolský	5	-	17
Imidacloprid high 2/3	A	3	Dlouhopolský	-	-	14
Imidacloprid high 2/3	A	4	Dlouhopolský	5	-	17
Imidacloprid high 2/3	A	5	Dlouhopolský	-	-	16
Imidacloprid high 2/3	A	6	Dlouhopolský	4	-	17
Imidacloprid high 2/3	A	7	Dlouhopolský	-	-	15
Imidacloprid high 2/3	A	8	Proudnice	-	-	15
Imidacloprid high 2/3	A	9	Proudnice	6	-	17
Imidacloprid high 2/3	A	10	Proudnice	-	-	15
Imidacloprid high 2/3	A	11	Bytíz	-	-	16
Imidacloprid high 2/3	A	12	Bytíz	-	-	16
Imidacloprid high 2/3	B	1	Dlouhopolský	6	-	17
Imidacloprid high 2/3	B	2	Dlouhopolský	-	-	16
Imidacloprid high 2/3	B	3	Dlouhopolský	-	-	16
Imidacloprid high 2/3	B	4	Dlouhopolský	-	-	14
Imidacloprid high 2/3	B	5	Dlouhopolský	-	-	17
Imidacloprid high 2/3	B	6	Dlouhopolský	-	-	15
Imidacloprid high 2/3	B	7	Dlouhopolský	-	-	15
Imidacloprid high 2/3	B	8	Proudnice	-	-	15
Imidacloprid high 2/3	B	9	Proudnice	5	-	17
Imidacloprid high 2/3	B	10	Proudnice	-	-	15
Imidacloprid high 2/3	B	11	Bytíz	4	-	17
Imidacloprid high 2/3	B	12	Bytíz	5	-	17
Imidacloprid high 2/3	C	1	Dlouhopolský	6	-	18
Imidacloprid high 2/3	C	2	Dlouhopolský	-	-	16
Imidacloprid high 2/3	C	3	Dlouhopolský	-	-	16
Imidacloprid high 2/3	C	4	Dlouhopolský	4	-	18
Imidacloprid high 2/3	C	5	Dlouhopolský	-	-	16
Imidacloprid high 2/3	C	6	Dlouhopolský	-	-	15
Imidacloprid high 2/3	C	7	Dlouhopolský	4	-	18
Imidacloprid high 2/3	C	8	Proudnice	-	-	14
Imidacloprid high 2/3	C	9	Proudnice	5	-	18
Imidacloprid high 2/3	C	10	Proudnice	-	-	15
Imidacloprid high 2/3	C	11	Bytíz	5	-	18
Imidacloprid high 2/3	C	12	Bytíz	5	-	18
Imidacloprid high 2/3	D	1	Dlouhopolský	-	-	16
Imidacloprid high 2/3	D	2	Dlouhopolský	5	-	18
Imidacloprid high 2/3	D	3	Dlouhopolský	4	-	18
Imidacloprid high 2/3	D	4	Dlouhopolský	-	-	16
Imidacloprid high 2/3	D	5	Dlouhopolský	-	-	16
Imidacloprid high 2/3	D	6	Dlouhopolský	5	-	18
Imidacloprid high 2/3	D	7	Dlouhopolský	-	-	15
Imidacloprid high 2/3	D	8	Proudnice	-	-	15
Imidacloprid high 2/3	D	9	Proudnice	5	-	18
Imidacloprid high 2/3	D	10	Proudnice	5	-	18
Imidacloprid high 2/3	D	11	Bytíz	4	-	18
Imidacloprid high 2/3	D	12	Bytíz	-	-	15
Imidacloprid high 2/3	E	1	Dlouhopolský	5	-	18
Imidacloprid high 2/3	E	2	Dlouhopolský	-	-	16
Imidacloprid high 2/3	E	3	Dlouhopolský	5	-	18
Imidacloprid high 2/3	E	4	Dlouhopolský	5	-	18
Imidacloprid high 2/3	E	5	Dlouhopolský	-	-	16
Imidacloprid high 2/3	E	6	Dlouhopolský	-	-	15
Imidacloprid high 2/3	E	7	Dlouhopolský	-	-	15
Imidacloprid high 2/3	E	8	Proudnice	-	-	15
Imidacloprid high 2/3	E	9	Proudnice	-	-	14
Imidacloprid high 2/3	E	10	Proudnice	-	-	15
Imidacloprid high 2/3	E	11	Bytíz	-	-	15
Imidacloprid high 2/3	E	12	Bytíz	5	-	18
Imidacloprid high 2/3	F	1	Dlouhopolský	8	-	16
Imidacloprid high 2/3	F	2	Dlouhopolský	-	-	16
Imidacloprid high 2/3	F	3	Dlouhopolský	-	-	16
Imidacloprid high 2/3	F	4	Dlouhopolský	-	-	16
Imidacloprid high 2/3	F	5	Dlouhopolský	-	-	16
Imidacloprid high 2/3	F	6	Dlouhopolský	-	-	15
Imidacloprid high 2/3	F	7	Dlouhopolský	-	-	15
Imidacloprid high 2/3	F	8	Proudnice	-	-	15
Imidacloprid high 2/3	F	9	Proudnice	-	-	15
Imidacloprid high 2/3	F	10	Proudnice	-	-	15
Imidacloprid high 2/3	F	11	Bytíz	-	-	0
Imidacloprid high 2/3	F	12	Bytíz	-	-	15
Imidacloprid high 2/3	G	1	Dlouhopolský	5	-	18
Imidacloprid high 2/3	G	2	Dlouhopolský	6	-	14
Imidacloprid high 2/3	G	3	Dlouhopolský	5	-	18
Imidacloprid high 2/3	G	4	Dlouhopolský	-	-	17
Imidacloprid high 2/3	G	5	Dlouhopolský	6	-	17
Imidacloprid high 2/3	G	6	Dlouhopolský	5	-	18
Imidacloprid high 2/3	G	7	Dlouhopolský	-	-	15
Imidacloprid high 2/3	G	8	Proudnice	-	-	15
Imidacloprid high 2/3	G	9	Proudnice	-	-	15
Imidacloprid high 2/3	G	10	Proudnice	-	-	15
Imidacloprid high 2/3	G	11	Bytíz	-	-	14
Imidacloprid high 2/3	G	12	Bytíz	-	-	15
Imidacloprid high 2/3	H	1	Dlouhopolský	-	-	17
Imidacloprid high 2/3	H	2	Dlouhopolský	5	-	19
Imidacloprid high 2/3	H	3	Dlouhopolský	-	-	9
Imidacloprid high 2/3	H	4	Dlouhopolský	-	-	16
Imidacloprid high 2/3	H	5	Dlouhopolský	-	-	14
Imidacloprid high 2/3	H	6	Dlouhopolský	-	-	15
Imidacloprid high 2/3	H	7	Dlouhopolský	-	-	15
Imidacloprid high 2/3	H	8	Proudnice	-	-	15
Imidacloprid high 2/3	H	9	Proudnice	-	-	14
Imidacloprid high 2/3	H	10	Proudnice	-	-	15
Imidacloprid high 2/3	H	11	Bytíz	4	-	18
Imidacloprid high 2/3	H	12	Bytíz	-	-	15
Imidacloprid high 1/3 + Thiabendazole	A	1	Dlouhopolský	-	-	9
Imidacloprid high 1/3 + Thiabendazole	A	2	Dlouhopolský	-	-	15
Imidacloprid high 1/3 + Thiabendazole	A	3	Dlouhopolský	4	-	18
Imidacloprid high 1/3 + Thiabendazole	A	4	Dlouhopolský	-	-	16
Imidacloprid high 1/3 + Thiabendazole	A	5	Dlouhopolský	5	-	18
Imidacloprid high 1/3 + Thiabendazole	A	6	Dlouhopolský	5	-	18
Imidacloprid high 1/3 + Thiabendazole	A	7	Dlouhopolský	-	-	16
Imidacloprid high 1/3 + Thiabendazole	A	8	Proudnice	5	-	18
Imidacloprid high 1/3 + Thiabendazole	A	9	Proudnice	-	-	16
Imidacloprid high 1/3 + Thiabendazole	A	10	Proudnice	5	-	18
Imidacloprid high 1/3 + Thiabendazole	A	11	Bytíz	-	-	9
Imidacloprid high 1/3 + Thiabendazole	A	12	Bytíz	4	-	18
Imidacloprid high 1/3 + Thiabendazole	B	1	Dlouhopolský	-	-	16
Imidacloprid high 1/3 + Thiabendazole	B	2	Dlouhopolský	-	-	10
Imidacloprid high 1/3 + Thiabendazole	B	3	Dlouhopolský	6	-	18
Imidacloprid high 1/3 + Thiabendazole	B	4	Dlouhopolský	4	-	18
Imidacloprid high 1/3 + Thiabendazole	B	5	Dlouhopolský	-	-	16
Imidacloprid high 1/3 + Thiabendazole	B	6	Dlouhopolský	-	-	16
Imidacloprid high 1/3 + Thiabendazole	B	7	Dlouhopolský	-	-	16
Imidacloprid high 1/3 + Thiabendazole	B	8	Proudnice	-	-	16
Imidacloprid high 1/3 + Thiabendazole	B	9	Proudnice	-	-	16
Imidacloprid high 1/3 + Thiabendazole	B	10	Proudnice	-	-	18
Imidacloprid high 1/3 + Thiabendazole	B	11	Bytíz	5	-	17
Imidacloprid high 1/3 + Thiabendazole	B	12	Bytíz	4	-	17
Imidacloprid high 1/3 + Thiabendazole	C	1	Dlouhopolský	6	-	15
Imidacloprid high 1/3 + Thiabendazole	C	2	Dlouhopolský	-	-	18
Imidacloprid high 1/3 + Thiabendazole	C	3	Dlouhopolský	5	-	18
Imidacloprid high 1/3 + Thiabendazole	C	4	Dlouhopolský	4	-	16
Imidacloprid high 1/3 + Thiabendazole	C	5	Dlouhopolský	-	-	18
Imidacloprid high 1/3 + Thiabendazole	C	6	Dlouhopolský	4	-	18
Imidacloprid high 1/3 + Thiabendazole	C	7	Dlouhopolský	5	-	16
Imidacloprid high 1/3 + Thiabendazole	C	8	Proudnice	-	-	18
Imidacloprid high 1/3 + Thiabendazole	C	9	Proudnice	4	-	18
Imidacloprid high 1/3 + Thiabendazole	C	10	Proudnice	4	-	18
Imidacloprid high 1/3 + Thiabendazole	C	11	Bytíz	-	-	14
Imidacloprid high 1/3 + Thiabendazole	C	12	Bytíz	-	-	14
Imidacloprid high 1/3 + Thiabendazole	D	1	Dlouhopolský	5	-	17
Imidacloprid high 1/3 + Thiabendazole	D	2	Dlouhopolský	-	-	15
Imidacloprid high 1/3 + Thiabendazole	D	3	Dlouhopolský	-	-	16
Imidacloprid high 1/3 + Thiabendazole	D	4	Dlouhopolský	-	-	16
Imidacloprid high 1/3 + Thiabendazole	D	5	Dlouhopolský	-	-	16
Imidacloprid high 1/3 + Thiabendazole	D	6	Dlouhopolský	4	-	18
Imidacloprid high 1/3 + Thiabendazole	D	7	Dlouhopolský	-	-	16
Imidacloprid high 1/3 + Thiabendazole	D	8	Proudnice	6	-	16
Imidacloprid high 1/3 + Thiabendazole	D	9	Proudnice	5	-	18
Imidacloprid high 1/3 + Thiabendazole	D	10	Proudnice	5	-	18
Imidacloprid high 1/3 + Thiabendazole	D	11	Bytíz	4	-	17
Imidacloprid high 1/3 + Thiabendazole	D	12	Bytíz	4	-	18
Imidacloprid high 1/3 + Thiabendazole	E	1	Dlouhopolský	6	-	17
Imidacloprid high 1/3 + Thiabendazole	E	2	Dlouhopolský	-	-	15
Imidacloprid high 1/3 + Thiabendazole	E	3	Dlouhopolský	-	-	16
Imidacloprid high 1/3 + Thiabendazole	E	4	Dlouhopolský	-	-	16
Imidacloprid high 1/3 + Thiabendazole	E	5	Dlouhopolský	-	-	16
Imidacloprid high 1/3 + Thiabendazole	E	6	Dlouhopolský	-	-	14
Imidacloprid high 1/3 + Thiabendazole	E	7	Dlouhopolský	-	-	9
Imidacloprid high 1/3 + Thiabendazole	E	8	Proudnice	-	-	16
Imidacloprid high 1/3 + Thiabendazole	E	9	Proudnice	-	-	17
Imidacloprid high 1/3 + Thiabendazole	E	10	Proudnice	5	-	18
Imidacloprid high 1/3 + Thiabendazole	E	11	Bytíz	-	-	9
Imidacloprid high 1/3 + Thiabendazole	E	12	Bytíz	5	-	18
Imidacloprid high 1/3 + Thiabendazole	F	1	Dlouhopolský	5	-	17
Imidacloprid high 1/3 + Thiabendazole	F	2	Dlouhopolský	-	-	15
Imidacloprid high 1/3 + Thiabendazole	F	3	Dlouhopolský	-	-	16
Imidacloprid high 1/3 + Thiabendazole	F	4	Dlouhopolský	5	-	23
Imidacloprid high 1/3 + Thiabendazole	F	5	Dlouhopolský	-	-	16
Imidacloprid high 1/3 + Thiabendazole	F	6	Dlouhopolský	-	-	16
Imidacloprid high 1/3 + Thiabendazole	F	7	Dlouhopolský	5	-	18
Imidacloprid high 1/3 + Thiabendazole	F	8	Proudnice	-	-	14
Imidacloprid high 1/3 + Thiabendazole	F	9	Proudnice	-	-	17
Imidacloprid high 1/3 + Thiabendazole	F	10	Proudnice	-	-	17
Imidacloprid high 1/3 + Thiabendazole	F	11	Bytíz	-	-	17
Imidacloprid high 1/3 + Thiabendazole	F	12	Bytíz	5	-	18
Imidacloprid high 1/3 + Thiabendazole	G	1	Dlouhopolský	-	-	15
Imidacloprid high 1/3 + Thiabendazole	G	2	Dlouhopolský	4	-	18
Imidacloprid high 1/3 + Thiabendazole	G	3	Dlouhopolský	-	-	16
Imidacloprid high 1/3 + Thiabendazole	G	4	Dlouhopolský	-	-	16
Imidacloprid high 1/3 + Thiabendazole	G	5	Dlouhopolský	5	-	18
Imidacloprid high 1/3 + Thiabendazole	G	6	Dlouhopolský	-	-	17
Imidacloprid high 1/3 + Thiabendazole	G	7	Dlouhopolský	5	-	19
Imidacloprid high 1/3 + Thiabendazole	G	8	Proudnice	-	-	17
Imidacloprid high 1/3 + Thiabendazole	G	9	Proudnice	-	-	17
Imidacloprid high 1/3 + Thiabendazole	G	10	Proudnice	-	-	17
Imidacloprid high 1/3 + Thiabendazole	G	11	Bytíz	4	-	19
Imidacloprid high 1/3 + Thiabendazole	G	12	Bytíz	-	-	14
Imidacloprid high 1/3 + Thiabendazole	H	1	Dlouhopolský	-	-	15
Imidacloprid high 1/3 + Thiabendazole	H	2	Dlouhopolský	-	-	15
Imidacloprid high 1/3 + Thiabendazole	H	3	Dlouhopolský	-	-	16
Imidacloprid high 1/3 + Thiabendazole	H	4	Dlouhopolský	-	-	16
Imidacloprid high 1/3 + Thiabendazole	H	5	Dlouhopolský	4	-	18
Imidacloprid high 1/3 + Thiabendazole	H	6	Dlouhopolský	5	-	17
Imidacloprid high 1/3 + Thiabendazole	H	7	Dlouhopolský	-	-	15
Imidacloprid high 1/3 + Thiabendazole	H	8	Proudnice	-	-	15
Imidacloprid high 1/3 + Thiabendazole	H	9	Proudnice	-	-	15
Imidacloprid high 1/3 + Thiabendazole	H	10	Proudnice	-	-	14
Imidacloprid high 1/3 + Thiabendazole	H	11	Bytíz	5	-	18
Imidacloprid high 1/3 + Thiabendazole	H	12	Bytíz	5	-	18
Imidacloprid low 3/3	A	1	Dlouhopolský	5	-	17
Imidacloprid low 3/3	A	2	Dlouhopolský	-	-	8
Imidacloprid low 3/3	A	3	Dlouhopolský	5	-	17
Imidacloprid low 3/3	A	4	Dlouhopolský	5	-	17
Imidacloprid low 3/3	A	5	Dlouhopolský	-	-	16
Imidacloprid low 3/3	A	6	Dlouhopolský	-	-	14
Imidacloprid low 3/3	A	7	Dlouhopolský	5	-	17
Imidacloprid low 3/3	A	8	Proudnice	6	-	17
Imidacloprid low 3/3	A	9	Proudnice	5	-	17
Imidacloprid low 3/3	A	10	Proudnice	4	-	17
Imidacloprid low 3/3	A	11	Bytíz	4	-	17
Imidacloprid low 3/3	A	12	Bytíz	4	-	17
Imidacloprid low 3/3	B	1	Dlouhopolský	4	-	18
Imidacloprid low 3/3	B	2	Dlouhopolský	-	-	15
Imidacloprid low 3/3	B	3	Dlouhopolský	-	-	15
Imidacloprid low 3/3	B	4	Dlouhopolský	6	-	18
Imidacloprid low 3/3	B	5	Dlouhopolský	5	-	23
Imidacloprid low 3/3	B	6	Dlouhopolský	5	-	18
Imidacloprid low 3/3	B	7	Dlouhopolský	-	-	9
Imidacloprid low 3/3	B	8	Proudnice	-	-	16
Imidacloprid low 3/3	B	9	Proudnice	-	-	16
Imidacloprid low 3/3	B	10	Proudnice	5	-	18
Imidacloprid low 3/3	B	11	Bytíz	4	-	18
Imidacloprid low 3/3	B	12	Bytíz	-	-	9
Imidacloprid low 3/3	C	1	Dlouhopolský	5	-	18
Imidacloprid low 3/3	C	2	Dlouhopolský	-	-	15
Imidacloprid low 3/3	C	3	Dlouhopolský	-	-	15
Imidacloprid low 3/3	C	4	Dlouhopolský	-	-	14
Imidacloprid low 3/3	C	5	Dlouhopolský	6	-	18
Imidacloprid low 3/3	C	6	Dlouhopolský	6	-	23
Imidacloprid low 3/3	C	7	Dlouhopolský	5	-	18
Imidacloprid low 3/3	C	8	Proudnice	-	-	16
Imidacloprid low 3/3	C	9	Proudnice	5	-	18
Imidacloprid low 3/3	C	10	Proudnice	5	-	18
Imidacloprid low 3/3	C	11	Bytíz	4	-	18
Imidacloprid low 3/3	C	12	Bytíz	-	-	10
Imidacloprid low 3/3	D	1	Dlouhopolský	-	-	9
Imidacloprid low 3/3	D	2	Dlouhopolský	-	-	15
Imidacloprid low 3/3	D	3	Dlouhopolský	5	-	18
Imidacloprid low 3/3	D	4	Dlouhopolský	4	-	18
Imidacloprid low 3/3	D	5	Dlouhopolský	-	-	16
Imidacloprid low 3/3	D	6	Dlouhopolský	-	-	16
Imidacloprid low 3/3	D	7	Dlouhopolský	5	-	16
Imidacloprid low 3/3	D	8	Proudnice	-	-	16
Imidacloprid low 3/3	D	9	Proudnice	-	-	16
Imidacloprid low 3/3	D	10	Proudnice	5	-	18
Imidacloprid low 3/3	D	11	Bytíz	4	-	18
Imidacloprid low 3/3	D	12	Bytíz	-	-	14
Imidacloprid low 3/3	E	1	Dlouhopolský	4	-	18
Imidacloprid low 3/3	E	2	Dlouhopolský	5	-	23
Imidacloprid low 3/3	E	3	Dlouhopolský	-	-	16
Imidacloprid low 3/3	E	4	Dlouhopolský	-	-	16
Imidacloprid low 3/3	E	5	Dlouhopolský	5	-	9
Imidacloprid low 3/3	E	6	Dlouhopolský	5	-	23
Imidacloprid low 3/3	E	7	Dlouhopolský	8	-	18
Imidacloprid low 3/3	E	8	Proudnice	7	-	18
Imidacloprid low 3/3	E	9	Proudnice	-	-	16
Imidacloprid low 3/3	E	10	Proudnice	-	-	16
Imidacloprid low 3/3	E	11	Bytíz	-	-	16
Imidacloprid low 3/3	E	12	Bytíz	6	-	18
Imidacloprid low 3/3	F	1	Dlouhopolský	-	-	16
Imidacloprid low 3/3	F	2	Dlouhopolský	5	-	18
Imidacloprid low 3/3	F	3	Dlouhopolský	-	-	16
Imidacloprid low 3/3	F	4	Dlouhopolský	5	-	18
Imidacloprid low 3/3	F	5	Dlouhopolský	6	-	18
Imidacloprid low 3/3	F	6	Dlouhopolský	-	-	16
Imidacloprid low 3/3	F	7	Dlouhopolský	-	-	8
Imidacloprid low 3/3	F	8	Proudnice	5	-	16
Imidacloprid low 3/3	F	9	Proudnice	5	-	18
Imidacloprid low 3/3	F	10	Proudnice	5	-	17
Imidacloprid low 3/3	F	11	Bytíz	4	-	17
Imidacloprid low 3/3	F	12	Bytíz	4	-	17
Imidacloprid low 3/3	G	1	Dlouhopolský	4	-	17
Imidacloprid low 3/3	G	2	Dlouhopolský	-	-	16
Imidacloprid low 3/3	G	3	Dlouhopolský	-	-	16
Imidacloprid low 3/3	G	4	Dlouhopolský	-	-	16
Imidacloprid low 3/3	G	5	Dlouhopolský	5	-	16
Imidacloprid low 3/3	G	6	Dlouhopolský	5	-	16
Imidacloprid low 3/3	G	7	Dlouhopolský	5	-	17
Imidacloprid low 3/3	G	8	Proudnice	-	-	16
Imidacloprid low 3/3	G	9	Proudnice	-	-	16
Imidacloprid low 3/3	G	10	Proudnice	-	-	16
Imidacloprid low 3/3	G	11	Bytíz	-	-	14
Imidacloprid low 3/3	G	12	Bytíz	5	-	18
Imidacloprid low 3/3	H	1	Dlouhopolský	4	-	18
Imidacloprid low 3/3	H	2	Dlouhopolský	-	-	16
Imidacloprid low 3/3	H	3	Dlouhopolský	-	-	16
Imidacloprid low 3/3	H	4	Dlouhopolský	5	-	16
Imidacloprid low 3/3	H	5	Dlouhopolský	5	-	18
Imidacloprid low 3/3	H	6	Dlouhopolský	5	-	18
Imidacloprid low 3/3	H	7	Dlouhopolský	4	-	17
Imidacloprid low 3/3	H	8	Proudnice	-	-	16
Imidacloprid low 3/3	H	9	Proudnice	-	-	16
Imidacloprid low 3/3	H	10	Proudnice	-	-	16
Imidacloprid low 3/3	H	11	Bytíz	-	-	16
Imidacloprid low 3/3	H	12	Bytíz	-	-	14
Imidacloprid low 2/3	A	1	Dlouhopolský	5	14	-
Imidacloprid low 2/3	A	2	Dlouhopolský	4	-	23
Imidacloprid low 2/3	A	3	Dlouhopolský	6	16	-
Imidacloprid low 2/3	A	4	Dlouhopolský	5	16	-
Imidacloprid low 2/3	A	5	Dlouhopolský	-	-	16
Imidacloprid low 2/3	A	6	Dlouhopolský	4	15	-
Imidacloprid low 2/3	A	7	Dlouhopolský	5	14	-
Imidacloprid low 2/3	A	8	Proudnice	-	-	16
Imidacloprid low 2/3	A	9	Proudnice	-	-	16
Imidacloprid low 2/3	A	10	Proudnice	6	-	23
Imidacloprid low 2/3	A	11	Bytíz	5	-	23
Imidacloprid low 2/3	A	12	Bytíz	-	-	16
Imidacloprid low 2/3	B	1	Dlouhopolský	-	-	16
Imidacloprid low 2/3	B	2	Dlouhopolský	5	15	-
Imidacloprid low 2/3	B	3	Dlouhopolský	-	-	16
Imidacloprid low 2/3	B	4	Dlouhopolský	5	-	23
Imidacloprid low 2/3	B	5	Dlouhopolský	4	-	23
Imidacloprid low 2/3	B	6	Dlouhopolský	7	-	17
Imidacloprid low 2/3	B	7	Dlouhopolský	5	-	23
Imidacloprid low 2/3	B	8	Proudnice	6	-	23
Imidacloprid low 2/3	B	9	Proudnice	4	-	23
Imidacloprid low 2/3	B	10	Proudnice	-	-	16
Imidacloprid low 2/3	B	11	Bytíz	-	-	16
Imidacloprid low 2/3	B	12	Bytíz	5	15	-
Imidacloprid low 2/3	C	1	Dlouhopolský	-	-	16
Imidacloprid low 2/3	C	2	Dlouhopolský	4	14	-
Imidacloprid low 2/3	C	3	Dlouhopolský	4	-	23
Imidacloprid low 2/3	C	4	Dlouhopolský	5	-	23
Imidacloprid low 2/3	C	5	Dlouhopolský	5	-	23
Imidacloprid low 2/3	C	6	Dlouhopolský	-	-	16
Imidacloprid low 2/3	C	7	Dlouhopolský	5	-	17
Imidacloprid low 2/3	C	8	Proudnice	5	-	17
Imidacloprid low 2/3	C	9	Proudnice	-	-	16
Imidacloprid low 2/3	C	10	Proudnice	5	23	-
Imidacloprid low 2/3	C	11	Bytíz	-	-	16
Imidacloprid low 2/3	C	12	Bytíz	5	16	-
Imidacloprid low 2/3	D	1	Dlouhopolský	-	-	14
Imidacloprid low 2/3	D	2	Dlouhopolský	5	-	23
Imidacloprid low 2/3	D	3	Dlouhopolský	5	-	23
Imidacloprid low 2/3	D	4	Dlouhopolský	5	-	23
Imidacloprid low 2/3	D	5	Dlouhopolský	4	-	23
Imidacloprid low 2/3	D	6	Dlouhopolský	5	-	23
Imidacloprid low 2/3	D	7	Dlouhopolský	-	-	8
Imidacloprid low 2/3	D	8	Proudnice	-	-	14
Imidacloprid low 2/3	D	9	Proudnice	-	-	15
Imidacloprid low 2/3	D	10	Proudnice	5	-	23
Imidacloprid low 2/3	D	11	Bytíz	5	-	23
Imidacloprid low 2/3	D	12	Bytíz	4	-	23
Imidacloprid low 2/3	E	1	Dlouhopolský	5	-	23
Imidacloprid low 2/3	E	2	Dlouhopolský	-	-	16
Imidacloprid low 2/3	E	3	Dlouhopolský	-	-	16
Imidacloprid low 2/3	E	4	Dlouhopolský	5	-	23
Imidacloprid low 2/3	E	5	Dlouhopolský	5	-	16
Imidacloprid low 2/3	E	6	Dlouhopolský	5	-	23
Imidacloprid low 2/3	E	7	Dlouhopolský	-	-	16
Imidacloprid low 2/3	E	8	Proudnice	-	-	15
Imidacloprid low 2/3	E	9	Proudnice	6	-	23
Imidacloprid low 2/3	E	10	Proudnice	5	-	23
Imidacloprid low 2/3	E	11	Bytíz	4	-	23
Imidacloprid low 2/3	E	12	Bytíz	4	-	23
Imidacloprid low 2/3	F	1	Dlouhopolský	-	-	16
Imidacloprid low 2/3	F	2	Dlouhopolský	5	-	23
Imidacloprid low 2/3	F	3	Dlouhopolský	4	-	23
Imidacloprid low 2/3	F	4	Dlouhopolský	5	-	23
Imidacloprid low 2/3	F	5	Dlouhopolský	5	-	23
Imidacloprid low 2/3	F	6	Dlouhopolský	5	-	16
Imidacloprid low 2/3	F	7	Dlouhopolský	-	-	15
Imidacloprid low 2/3	F	8	Proudnice	5	-	23
Imidacloprid low 2/3	F	9	Proudnice	-	-	16
Imidacloprid low 2/3	F	10	Proudnice	5	14	-
Imidacloprid low 2/3	F	11	Bytíz	-	-	23
Imidacloprid low 2/3	F	12	Bytíz	4	14	-
Imidacloprid low 2/3	G	1	Dlouhopolský	5	-	23
Imidacloprid low 2/3	G	2	Dlouhopolský	-	-	16
Imidacloprid low 2/3	G	3	Dlouhopolský	6	-	23
Imidacloprid low 2/3	G	4	Dlouhopolský	-	-	16
Imidacloprid low 2/3	G	5	Dlouhopolský	-	-	16
Imidacloprid low 2/3	G	6	Dlouhopolský	5	-	23
Imidacloprid low 2/3	G	7	Dlouhopolský	5	-	23
Imidacloprid low 2/3	G	8	Proudnice	5	-	17
Imidacloprid low 2/3	G	9	Proudnice	4	-	23
Imidacloprid low 2/3	G	10	Proudnice	-	-	15
Imidacloprid low 2/3	G	11	Bytíz	5	-	23
Imidacloprid low 2/3	G	12	Bytíz	-	-	14
Imidacloprid low 2/3	H	1	Dlouhopolský	-	-	16
Imidacloprid low 2/3	H	2	Dlouhopolský	-	-	14
Imidacloprid low 2/3	H	3	Dlouhopolský	5	-	18
Imidacloprid low 2/3	H	4	Dlouhopolský	5	-	18
Imidacloprid low 2/3	H	5	Dlouhopolský	5	-	16
Imidacloprid low 2/3	H	6	Dlouhopolský	5	-	23
Imidacloprid low 2/3	H	7	Dlouhopolský	-	-	14
Imidacloprid low 2/3	H	8	Proudnice	-	-	16
Imidacloprid low 2/3	H	9	Proudnice	-	-	15
Imidacloprid low 2/3	H	10	Proudnice	-	-	15
Imidacloprid low 2/3	H	11	Bytíz	4	-	23
Imidacloprid low 2/3	H	12	Bytíz	4	-	23
Imidacloprid low 1/3 + Thiabendazole	A	1	Dlouhopolský	5	-	23
Imidacloprid low 1/3 + Thiabendazole	A	2	Dlouhopolský	5	-	23
Imidacloprid low 1/3 + Thiabendazole	A	3	Dlouhopolský	5	-	23
Imidacloprid low 1/3 + Thiabendazole	A	4	Dlouhopolský	-	-	16
Imidacloprid low 1/3 + Thiabendazole	A	5	Dlouhopolský	5	-	23
Imidacloprid low 1/3 + Thiabendazole	A	6	Dlouhopolský	-	-	16
Imidacloprid low 1/3 + Thiabendazole	A	7	Dlouhopolský	5	-	23
Imidacloprid low 1/3 + Thiabendazole	A	8	Proudnice	-	-	15
Imidacloprid low 1/3 + Thiabendazole	A	9	Proudnice	-	-	15
Imidacloprid low 1/3 + Thiabendazole	A	10	Proudnice	-	-	15
Imidacloprid low 1/3 + Thiabendazole	A	11	Bytíz	-	-	15
Imidacloprid low 1/3 + Thiabendazole	A	12	Bytíz	5	-	23
Imidacloprid low 1/3 + Thiabendazole	B	1	Dlouhopolský	5	-	23
Imidacloprid low 1/3 + Thiabendazole	B	2	Dlouhopolský	6	-	23
Imidacloprid low 1/3 + Thiabendazole	B	3	Dlouhopolský	-	-	16
Imidacloprid low 1/3 + Thiabendazole	B	4	Dlouhopolský	-	-	16
Imidacloprid low 1/3 + Thiabendazole	B	5	Dlouhopolský	5	-	23
Imidacloprid low 1/3 + Thiabendazole	B	6	Dlouhopolský	5	-	23
Imidacloprid low 1/3 + Thiabendazole	B	7	Dlouhopolský	-	-	14
Imidacloprid low 1/3 + Thiabendazole	B	8	Proudnice	-	-	16
Imidacloprid low 1/3 + Thiabendazole	B	9	Proudnice	-	-	16
Imidacloprid low 1/3 + Thiabendazole	B	10	Proudnice	-	-	16
Imidacloprid low 1/3 + Thiabendazole	B	11	Bytíz	5	-	23
Imidacloprid low 1/3 + Thiabendazole	B	12	Bytíz	5	-	23
Imidacloprid low 1/3 + Thiabendazole	C	1	Dlouhopolský	5	19	-
Imidacloprid low 1/3 + Thiabendazole	C	2	Dlouhopolský	5	-	17
Imidacloprid low 1/3 + Thiabendazole	C	3	Dlouhopolský	5	-	17
Imidacloprid low 1/3 + Thiabendazole	C	4	Dlouhopolský	5	-	17
Imidacloprid low 1/3 + Thiabendazole	C	5	Dlouhopolský	4	-	17
Imidacloprid low 1/3 + Thiabendazole	C	6	Dlouhopolský	5	-	23
Imidacloprid low 1/3 + Thiabendazole	C	7	Dlouhopolský	5	-	17
Imidacloprid low 1/3 + Thiabendazole	C	8	Proudnice	-	-	16
Imidacloprid low 1/3 + Thiabendazole	C	9	Proudnice	-	-	16
Imidacloprid low 1/3 + Thiabendazole	C	10	Proudnice	5	-	23
Imidacloprid low 1/3 + Thiabendazole	C	11	Bytíz	4	-	23
Imidacloprid low 1/3 + Thiabendazole	C	12	Bytíz	4	-	17
Imidacloprid low 1/3 + Thiabendazole	D	1	Dlouhopolský	5	-	23
Imidacloprid low 1/3 + Thiabendazole	D	2	Dlouhopolský	5	-	23
Imidacloprid low 1/3 + Thiabendazole	D	3	Dlouhopolský	5	-	23
Imidacloprid low 1/3 + Thiabendazole	D	4	Dlouhopolský	5	-	23
Imidacloprid low 1/3 + Thiabendazole	D	5	Dlouhopolský	-	-	16
Imidacloprid low 1/3 + Thiabendazole	D	6	Dlouhopolský	5	-	23
Imidacloprid low 1/3 + Thiabendazole	D	7	Dlouhopolský	5	-	16
Imidacloprid low 1/3 + Thiabendazole	D	8	Proudnice	5	-	23
Imidacloprid low 1/3 + Thiabendazole	D	9	Proudnice	-	-	16
Imidacloprid low 1/3 + Thiabendazole	D	10	Proudnice	-	-	16
Imidacloprid low 1/3 + Thiabendazole	D	11	Bytíz	4	-	23
Imidacloprid low 1/3 + Thiabendazole	D	12	Bytíz	-	-	14
Imidacloprid low 1/3 + Thiabendazole	E	1	Dlouhopolský	6	-	23
Imidacloprid low 1/3 + Thiabendazole	E	2	Dlouhopolský	5	-	23
Imidacloprid low 1/3 + Thiabendazole	E	3	Dlouhopolský	-	-	8
Imidacloprid low 1/3 + Thiabendazole	E	4	Dlouhopolský	5	-	23
Imidacloprid low 1/3 + Thiabendazole	E	5	Dlouhopolský	5	-	23
Imidacloprid low 1/3 + Thiabendazole	E	6	Dlouhopolský	-	-	16
Imidacloprid low 1/3 + Thiabendazole	E	7	Dlouhopolský	-	-	16
Imidacloprid low 1/3 + Thiabendazole	E	8	Proudnice	-	-	16
Imidacloprid low 1/3 + Thiabendazole	E	9	Proudnice	-	-	16
Imidacloprid low 1/3 + Thiabendazole	E	10	Proudnice	5	-	17
Imidacloprid low 1/3 + Thiabendazole	E	11	Bytíz	-	-	16
Imidacloprid low 1/3 + Thiabendazole	E	12	Bytíz	-	-	8
Imidacloprid low 1/3 + Thiabendazole	F	1	Dlouhopolský	6	-	23
Imidacloprid low 1/3 + Thiabendazole	F	2	Dlouhopolský	4	-	23
Imidacloprid low 1/3 + Thiabendazole	F	3	Dlouhopolský	-	-	9
Imidacloprid low 1/3 + Thiabendazole	F	4	Dlouhopolský	5	-	23
Imidacloprid low 1/3 + Thiabendazole	F	5	Dlouhopolský	5	-	23
Imidacloprid low 1/3 + Thiabendazole	F	6	Dlouhopolský	-	-	16
Imidacloprid low 1/3 + Thiabendazole	F	7	Dlouhopolský	5	-	23
Imidacloprid low 1/3 + Thiabendazole	F	8	Proudnice	-	-	14
Imidacloprid low 1/3 + Thiabendazole	F	9	Proudnice	-	-	16
Imidacloprid low 1/3 + Thiabendazole	F	10	Proudnice	-	-	16
Imidacloprid low 1/3 + Thiabendazole	F	11	Bytíz	-	-	16
Imidacloprid low 1/3 + Thiabendazole	F	12	Bytíz	5	-	17
Imidacloprid low 1/3 + Thiabendazole	G	1	Dlouhopolský	5	14	-
Imidacloprid low 1/3 + Thiabendazole	G	2	Dlouhopolský	5	-	17
Imidacloprid low 1/3 + Thiabendazole	G	3	Dlouhopolský	4	-	17
Imidacloprid low 1/3 + Thiabendazole	G	4	Dlouhopolský	-	-	16
[truncated: 596 more rows]
